# Supplementary material for: The impact of C-tactile low-threshold mechanoreceptors on affective touch and social interactions in mice
Source: Sci Adv. 2022 Jun 29;8(26):eabo7566. doi: 10.1126/sciadv.abo7566 (PMC9242590; doi:10.1126/sciadv.abo7566)
Supplement: Supplementary file 2 — Tables S1 and S2 [file sciadv.abo7566_tables_s1_and_s2.zip]

Archive with 2 entries (2 files):
- sciadv.abo7566_table_s1.xlsx
- sciadv.abo7566_table_s2.xlsx
