# Supplementary material for: The impact of C-tactile low-threshold mechanoreceptors on affective touch and social interactions in mice
Source: Sci Adv. 2022 Jun 29;8(26):eabo7566. doi: 10.1126/sciadv.abo7566 (PMC9242590; doi:10.1126/sciadv.abo7566)
Supplement: Supplementary file 2 — Tables S1 and S2 [file sciadv.abo7566_tables_s1_and_s2.zip › sciadv.abo7566_table_s1.xlsx]

## Sheet: Feuil2
		Raw values																				2way ANOVA Cav3.2GFP-floxKI vs Cav3.2Nav1.8 cKO									LMT index (Normalization from Chaumont et al.)
		Number of events (in frames)																				ANOVA table genotype factor									Number of events (in frames)
		Cav3.2GFP-floxKI										Cav3.2Nav1.8 cKO										SS	DF	MS	F (DFn, DFd)	P value	P value summary	Significant?			Cav3.2GFP-floxKI										Cav3.2Nav1.8 cKO
Body configuration	Rearing	66497	63964	62819	53161	56185	56777	61560	72954	73057	76435	66426	58999	57697	56805	52516	55316	73287	73516	77879	74610	5072	1	5072	F (1, 72) = 7,891e-005	P=0,9929	ns	No			1.01942	0.980584	1.08327	0.916727	0.994759	1.00524	0.915295	1.0847	0.977403	1.0226	1.01833	0.90447	0.994947	0.979565	0.929799	0.979374	1.08966	1.09306	1.04192
	Huddling	50412	57344	37020	34464	42714	41163	25378	25783	18884	14600	36075	50125	37213	40504	43202	37698	23364	34072	15196	19430										0.935669	1.06433	1.03576	0.964244	1.01849	0.981509	0.992084	1.00792	1.12794	0.872058	0.669568	0.930343	1.04116	1.13323	1.03013	0.898888	0.913352	1.33195	0.907657
	SAP	23350	22807	15528	19603	22366	18660	15389	14637	11877	10865	24691	23599	19454	21042	21812	23176	15347	13804	9565	10250										1.01176	0.988236	0.884006	1.11599	1.09033	0.909667	1.02504	0.974955	1.0445	0.955501	1.06987	1.02255	1.10751	1.19792	1.06333	1.12982	1.02225	0.91947	0.841175
	Jump	3995	3634	2144	2015	3677	3200	3242	3678	2995	2997	3934	3787	2245	1729	3808	3373	3264	3172	3557	2928										1.04732	0.952681	1.03102	0.968983	1.06936	0.930638	0.936994	1.06301	0.999666	1.00033	1.03133	0.992791	1.07959	0.83145	1.10746	0.980951	0.943353	0.916763	1.18725
Isolated behaviours	Move Alone	54740	47634	19300	17636	43969	42695	32087	34208	33591	28045	68782	66217	21458	18259	37137	37670	30409	30736	37701	28482	171788760	1	171788760	F (1, 54) = 1,504	P=0,2254	ns	No			1.06941	0.930588	1.04505	0.954949	1.0147	0.9853	0.968007	1.03199	1.08998	0.91002	1.34374	1.29363	1.1619	0.988683	0.857034	0.869334	0.917384	0.927249	1.22334
	Stop alone	41013	37784	20215	16490	39432	38482	28678	31497	24966	27947	56526	58266	23126	21470	31883	33205	29973	31960	32704	30722										1.04098	0.959021	1.10148	0.898515	1.01219	0.987807	0.953153	1.04685	0.943662	1.05634	1.43472	1.47889	1.2601	1.16987	0.818415	0.85235	0.996194	1.06224	1.23614
	Rearing isolated	9234	8510	11531	4804	13232	12444	6987	9605	7256	8362	20294	18461	9468	14110	8408	12518	8280	13409	13210	9055										1.0408	0.959197	1.41182	0.588185	1.03069	0.96931	0.842213	1.15779	0.929184	1.07082	2.28742	2.08082	1.15923	1.72758	0.654931	0.975074	0.998071	1.61632	1.69164
Position in contact	Move in contact	48915	46998	24670	25724	39474	41580	29286	27921	28424	26566	40382	36675	24335	22933	39896	41544	29853	25650	26216	26971	87996104	1	87996104	F (1, 54) = 1,874	P=0,1766	ns				1.01999	0.980013	0.979085	1.02092	0.974017	1.02598	1.02386	0.976139	1.03379	0.966212	0.842055	0.764756	0.96579	0.910148	0.98443	1.02509	1.04368	0.896743	0.953482
	Stop in contact	50101	48344	29070	30464	42264	42898	35951	33977	32616	32375	42281	38846	29034	28807	42919	44169	35902	32928	28952	31146										1.01785	0.982152	0.976585	1.02342	0.992555	1.00744	1.02823	0.971771	1.00371	0.996292	0.858977	0.789192	0.975375	0.96775	1.00794	1.03729	1.02683	0.941769	0.890954
	Rearing in contact	33634	33043	32362	31572	24864	24663	21229	22216	20780	21498	26939	23235	29953	26418	25432	26466	26009	20725	16333	19868										1.00886	0.991136	1.01236	0.987644	1.00406	0.995942	0.977282	1.02272	0.983017	1.01698	0.808045	0.696942	0.936998	0.826415	1.027	1.06875	1.19733	0.95408	0.772648
Type of contact	Contact nose-nose	50586	48117	34758	36732	40657	38938	31623	30476	33438	32144	36962	34485	31324	29129	39851	41155	32058	27209	28418	31736	323690580	1	323690580	F (1, 72) = 9,946	P=0,0024	**	Yes			1.02501	0.974986	0.972388	1.02761	1.0216	0.978403	1.01847	0.981529	1.01973	0.980269	0.748954	0.698763	0.876318	0.814911	1.00134	1.03411	1.03248	0.87631	0.86664
	Contact nose-anogenital	47876	48396	37135	38125	41618	40412	31765	31564	31181	30624	32660	33562	37379	32007	41832	42913	33263	27755	26425	30339										0.994599	1.0054	0.986846	1.01315	1.0147	0.985298	1.00317	0.996826	1.00901	0.990988	0.678494	0.697233	0.99333	0.850571	1.01992	1.04628	1.05048	0.876534	0.855109
	Contact side-side	41582	40788	32482	36577	38441	39057	30364	28420	31870	29550	27935	28153	34730	28120	41560	43530	29387	25985	26325	28524										1.00964	0.990361	0.940703	1.0593	0.992051	1.00795	1.03307	0.96693	1.03777	0.962227	0.678281	0.683574	1.00581	0.814376	1.07254	1.12338	0.99983	0.884084	0.857213
	Contact side-side opposite	41298	40405	33721	36178	38419	38684	29456	29653	30235	28906	27699	27329	33196	30036	38823	39962	29395	26755	24826	28599										1.01093	0.98907	0.964849	1.03515	0.996563	1.00344	0.996667	1.00333	1.02247	0.977528	0.678041	0.668984	0.949828	0.859411	1.00704	1.03659	0.994603	0.905277	0.839553
Social configuration	Group of two	22053	21337	8859	9851	14739	14569	12779	13194	11662	12690	19781	17908	9507	10340	13852	14704	13447	13711	12289	12463	18841287	1	18841287	F (1, 72) = 1,248	P=0,2677	ns	No			1.0165	0.983499	0.94698	1.05302	1.0058	0.9942	0.984022	1.01598	0.957786	1.04221	0.911777	0.825444	1.01625	1.10529	0.945271	1.00341	1.03546	1.05579	1.00928
	Group of three	10542	10149	4985	5258	7512	7689	8193	8173	5554	5614	9432	8647	5060	5153	7648	7466	7756	7779	5191	5636										1.01899	0.981006	0.973348	1.02665	0.988356	1.01164	1.00122	0.998778	0.994628	1.00537	0.911701	0.835822	0.987992	1.00615	1.00625	0.982304	0.947819	0.950629	0.92962
	Train of two	1262	1453	28	36	229	397	141	57	57	80	242	346	40	49	330	489	316	76	58	94										0.92965	1.07035	0.875	1.125	0.731629	1.26837	1.42424	0.575758	0.832117	1.16788	0.178269	0.25488	1.25	1.53125	1.05431	1.5623	3.19192	0.767677	0.846715
	Follow	31405	30824	11374	12538	18684	20498	12692	10300	13355	11829	17048	16935	11472	9019	20559	22557	13936	9563	10564	12354										1.00934	0.990664	0.951322	1.04868	0.953703	1.0463	1.10404	0.895964	1.06059	0.939406	0.547912	0.54428	0.959518	0.754349	1.04941	1.1514	1.21225	0.831855	0.838945
Social approach	Social approach	184198	179980	220879	225789	162492	155257	137144	134575	108316	104732	142641	133238	207163	199184	175873	162160	129435	121719	89894	99773	1351275544	1	1351275544	F (1, 90) = 2,356	P=0,1283	ns	No			1.01158	0.988418	0.989007	1.01099	1.02277	0.97723	1.00945	0.990545	1.01682	0.983177	0.783359	0.731719	0.927593	0.891866	1.10699	1.02068	0.952712	0.895918	0.843885
	Approach rearing mouse	53912	50571	66463	72696	46983	46998	46596	43359	40224	36761	41621	39448	62201	60108	47531	48267	42751	41321	32552	34352										1.03198	0.968024	0.95521	1.04479	0.99984	1.00016	1.03598	0.964015	1.04498	0.955017	0.796704	0.755108	0.893956	0.863875	1.0115	1.02717	0.950497	0.918704	0.845671
	Make contact	163840	160821	182795	190051	139804	130126	117616	115672	94868	91559	121555	109359	172195	152217	152049	140815	112156	101363	77125	85427										1.0093	0.990701	0.980539	1.01946	1.03585	0.964146	1.00833	0.991667	1.01775	0.98225	0.748812	0.673681	0.923679	0.816514	1.12658	1.04334	0.961524	0.868995	0.827402
	Making a group of three	2576	2654	1438	1191	2311	2216	2705	2068	1663	1628	3737	3204	1456	1576	2073	1976	2196	2313	1882	1672										0.985086	1.01491	1.09395	0.906048	1.02099	0.979015	1.13346	0.866541	1.01064	0.989365	1.42906	1.22524	1.10765	1.19893	0.915838	0.872984	0.920176	0.969202	1.14373
	Making a group of four	292	418	445	358	667	669	669	508	298	291	552	554	484	358	627	566	503	670	366	287										0.822535	1.17746	1.10834	0.891656	0.998503	1.0015	1.13679	0.863212	1.01188	0.988115	1.55493	1.56056	1.20548	0.891656	0.938623	0.847305	0.854715	1.13849	1.24278
Social escape	Escape from social range	170910	164927	104686	107057	145123	154256	98447	103589	90169	85579	175949	174345	104110	95926	132165	144728	97966	94320	92943	88204	6609050	1	6609050	F (1, 72) = 0,02361	P=0,8783	ns	No			1.01782	0.982185	0.988802	1.0112	0.969494	1.03051	0.974549	1.02545	1.02612	0.973883	1.04782	1.03827	0.983362	0.906061	0.882928	0.966855	0.969788	0.933695	1.05768
	Break contact	9572	8794	9256	9271	9978	9987	11425	11483	10975	11199	10111	9060	8814	8712	9754	10089	10486	11127	11995	10930										1.04236	0.957639	0.99919	1.00081	0.999549	1.00045	0.997468	1.00253	0.989898	1.0101	1.10106	0.986606	0.951476	0.940465	0.97711	1.01067	0.915488	0.971451	1.0819
	Breaking a group of three	2920	3014	1579	1297	2544	2465	2878	2198	1882	1828	4045	3463	1593	1709	2362	2258	2355	2472	2024	1855										0.984159	1.01584	1.09805	0.901947	1.01577	0.984228	1.13396	0.866036	1.01456	0.985445	1.36333	1.16717	1.10779	1.18846	0.943102	0.901577	0.927896	0.973995	1.09111
	Breaking a group of four	359	465	471	360	744	737	725	543	324	311	612	599	514	416	674	620	565	731	413	319										0.871359	1.12864	1.13357	0.866426	1.00473	0.995273	1.14353	0.856467	1.02047	0.979528	1.48544	1.45388	1.23706	1.0012	0.910196	0.837272	0.891167	1.153	1.30079
		Duration of events (in sec)																													Duration of events (in sec)
		Cav3.2GFP-floxKI										Cav3.2Nav1.8 cKO																			Cav3.2GFP-floxKI										Cav3.2Nav1.8 cKO
Body configuration	Rearing	90548	95407.9	69718.3	55684.6	80142.5	81607.8	80426.5	78605.6	73050.1	79568.7	90499.2	94837.6	69416.6	73932.8	77852	83375.9	79503.8	81591.8	78899.9	83232.7	10124146	1	10124146	F (1, 72) = 0,4517	P=0,5037	ns	No			0.973865	1.02613	1.11191	0.888092	0.990941	1.00906	1.01145	0.98855	0.957288	1.04271	0.973341	1.02	1.1071	1.17912	0.96262	1.03092	0.999847	1.0261	1.03395
	Huddling	4059.53	4231.1	2926.5	2734.03	3552	2925.73	1847.6	1894.37	1750.17	1025.27	2655.87	3705.77	3168.87	3047.17	3416.3	2607.1	1557	2745.53	1085.53	1651.7										0.979306	1.02069	1.034	0.965998	1.09668	0.90332	0.987502	1.0125	1.26118	0.738816	0.640691	0.893965	1.11964	1.07664	1.05478	0.804942	0.832183	1.46743	0.782244
	SAP	3036.53	3180.67	4454.83	2819	3596.93	3386.33	1644.03	1537.5	1042.47	1020.5	3127.2	2923	3685.23	4613.8	3798.87	3908.57	1696.47	1403.2	894.433	1011.5										0.976817	1.02318	1.22489	0.775107	1.03016	0.969842	1.03348	0.966515	1.01065	0.989352	1.00598	0.940295	1.01329	1.2686	1.08799	1.11941	1.06645	0.88209	0.867133
	Jump	294.9	268.1	156.133	146.867	279.133	238.6	247	281.433	228.433	229.867	297.833	282	167.067	127.767	292.767	252.733	249.633	244.4	271.367	223.767										1.0476	0.952398	1.03058	0.969417	1.07829	0.92171	0.934839	1.06516	0.996872	1.00313	1.05802	1.00178	1.10275	0.843344	1.13096	0.976307	0.944805	0.924998	1.18423
Isolated behaviours	Move Alone	11126	10437.7	3020.57	2712.03	9577.1	11209.2	5224.2	7293.2	7153.37	6205	17832.1	16627	4218.8	3998.3	6553.87	9221.4	5227.43	6519.5	11238.8	7121.97	109469645	1	109469645	F (1, 54) = 2,741	P=0,1036	ns	No			1.03192	0.968078	1.05382	0.946179	0.921482	1.07852	0.83471	1.16529	1.07099	0.929006	1.6539	1.54213	1.47186	1.39493	0.630595	0.887257	0.835227	1.04167	1.68266
	Stop alone	45521.8	49926.5	39975.8	21905.9	46654.1	48963.6	35161.1	33845	23901.2	29952.1	53822.6	60400.5	38940.8	53153.4	42240.4	48652.4	37936.8	39092.1	28634.7	33826.9										0.953853	1.04615	1.29201	0.707992	0.975847	1.02415	1.01907	0.980928	0.887641	1.11236	1.12778	1.26562	1.25856	1.7179	0.883526	1.01764	1.09952	1.13301	1.06343
	Rearing isolated	1238.9	1250.63	1925.47	842.533	1789.37	1783.7	865.067	1128.03	670.967	818.6	2588.3	2322.17	1831.47	2598.03	1331.23	2329.13	1095.47	1547.37	1350.8	869.367										0.995287	1.00471	1.39123	0.608767	1.00159	0.998414	0.868061	1.13194	0.900888	1.09911	2.07935	1.86554	1.32331	1.87719	0.745149	1.30372	1.09926	1.55272	1.81368
Position in contact	Move in contact	10569.6	10058.9	3449.13	3530.73	6372.73	7200.23	4668.83	4130.03	4391	4161.9	7150.73	6585.73	3512.83	3271.5	6487	7182.27	5098.63	3940.93	4295.03	4241.87	30361221	1	30361221	F (1, 54) = 2,988	P=0,0896	ns	No			1.02476	0.975243	0.988309	1.01169	0.939033	1.06097	1.06124	0.938765	1.02679	0.973214	0.693287	0.638508	1.00656	0.93741	0.955871	1.05832	1.15893	0.895782	1.00435
	Stop in contact	38011.4	37339.1	40362.7	41342.2	33139.9	30608.3	33750	33072.4	26723.3	27412.5	29159.1	26527.7	38201.3	33912.9	36401.7	33338.2	32149.1	30855.5	22507.7	24918.7										1.00892	0.991077	0.988011	1.01199	1.03971	0.960289	1.01014	0.98986	0.987269	1.01273	0.773958	0.704115	0.935103	0.830132	1.14205	1.04593	0.962225	0.923506	0.831525
	Rearing in contact	2783.07	2723.43	3448.23	3300.33	2040.8	2079.77	1868.4	1973.47	1826.73	1802.43	2429.53	1957.9	2998.9	2562.97	2212.6	2254.27	2483.57	1836.37	1333.53	1652.67										1.01083	0.98917	1.02192	0.978084	0.990543	1.00946	0.972652	1.02735	1.0067	0.993304	0.882424	0.711123	0.888752	0.759559	1.07393	1.09415	1.2929	0.955976	0.734898
Type of contact	Contact nose-nose	7833.37	7650.97	5571.83	5591.8	6095.23	6054.77	5380.87	5166.73	5496.6	5563.17	6455.17	5589.5	4914.5	4479.4	6125.9	6325.5	5658.93	4851.03	5033.73	5325.97	15459648	1	15459648	F (1, 72) = 15,63	P=0,0002	***	Yes			1.01178	0.98822	0.998211	1.00179	1.00333	0.996669	1.0203	0.979698	0.993981	1.00602	0.833767	0.721956	0.880448	0.802499	1.00838	1.04123	1.07303	0.919836	0.910278
	Contact nose-anogenital	6826.83	7420.53	6090.23	6450.67	5815.83	5770.13	5138.73	4946.6	4483.63	4674.47	4698.63	4718.33	5987.27	5492.63	5869.47	6131.47	4835.57	4284.73	3673.87	4432.7										0.958329	1.04167	0.971259	1.02874	1.00394	0.996056	1.01905	0.980949	0.979162	1.02084	0.659579	0.662345	0.954838	0.875955	1.0132	1.05843	0.95893	0.849696	0.802321
	Contact side-side	9831.33	9307.83	8294.5	8976.6	8080.83	7536.6	6658.4	6475.37	7622.97	7190.67	6488.07	5991.13	8055.43	6747.4	8366.47	8355.83	6305.57	5403.1	6096.67	6792.2										1.02735	0.972648	0.960506	1.03949	1.03485	0.965152	1.01394	0.986064	1.02918	0.970817	0.677988	0.62606	0.932822	0.781352	1.07143	1.07006	0.960207	0.82278	0.823116
	Contact side-side opposite	8995.3	9205.1	8604.03	8983.5	8224.43	7563.73	6178.83	6754.03	6812.57	6783.53	6400.23	5809.13	8219.33	7069.43	8618.77	7926.5	6194.33	5441.13	5314.53	6455.83										0.988473	1.01153	0.978424	1.02158	1.04185	0.958152	0.955524	1.04448	1.00214	0.997865	0.703307	0.638352	0.934677	0.803914	1.0918	1.00411	0.957921	0.841443	0.781773
Social configuration	Group of two	33003	31761.1	18872.2	18637.8	20772.4	19624.9	18780.5	18593	17289.1	16780	22294.2	20427.8	17336.6	15168.3	23373.2	22196.1	19180.2	16725.1	14450.5	15855.4	24190909	1	24190909	F (1, 72) = 3,583	P=0,0624	ns	No			1.01918	0.980824	1.00625	0.99375	1.02841	0.971594	1.00502	0.994982	1.01494	0.985059	0.688472	0.630836	0.924375	0.808759	1.15717	1.09889	1.02641	0.895024	0.848307
	Group of three	13580	13634.2	16933.3	18228.8	13590.5	13042.2	15001.8	14095.4	11514.3	12557.4	12013	10683	16371.1	14009.8	14365.8	13174.7	13639	13496.4	10037.8	10948.1										0.998007	1.00199	0.963154	1.03685	1.02059	0.979411	1.03115	0.96885	0.95667	1.04333	0.882849	0.785106	0.931179	0.796869	1.07881	0.989361	0.93748	0.927676	0.833995
	Train of two	409.133	468.233	8.06667	10.7333	73.6333	133.367	40.6	14.8333	15.6333	21.1	67.7667	103.967	11.8333	14.5667	110.067	152.4	95.5667	20.3333	13.1667	25.6										0.932639	1.06736	0.858156	1.14184	0.711433	1.28857	1.46482	0.535177	0.85118	1.14882	0.154477	0.236997	1.25887	1.54965	1.06345	1.47246	3.44799	0.733614	0.716878
	Follow	2748.9	2895.33	691.767	736.3	1235.13	1503.43	853.967	625.7	828.933	752.133	1156.17	1252.43	714.6	564.633	1461.7	1675.27	1086.57	610.667	681.467	802.1										0.974056	1.02594	0.968816	1.03118	0.902029	1.09797	1.15427	0.845731	1.04857	0.951425	0.409681	0.443792	1.00079	0.790766	1.06749	1.22346	1.46866	0.825411	0.862034
Social approach	Social approach	18578.5	18455.7	19281.2	19229.7	17029.9	17015.3	13576.8	13637.5	10669.9	10555.1	16318.9	15066.5	18467.1	17653.8	17093.7	16970.8	13694.7	12910.8	10213.7	10201.3	5812519	1	5812519	F (1, 90) = 1,627	P=0,2055	ns	No			1.00331	0.996685	1.00134	0.998663	1.00043	0.99957	0.997768	1.00223	1.00541	0.994591	0.881289	0.813654	0.959058	0.916818	1.00418	0.996954	1.00643	0.948821	0.962422
	Approach rearing mouse	5747.33	5585.3	5207.87	5632.47	4713.47	4840.4	4243.83	3963.27	3676	3417.67	4635.03	4326.5	5106.17	4897.13	4523.97	4923.73	4214.9	3792.43	3403.7	3319.7										1.0143	0.985702	0.960831	1.03917	0.986714	1.01329	1.03419	0.965814	1.03642	0.963583	0.817998	0.763547	0.942068	0.903502	0.947044	1.03073	1.02714	0.924184	0.959645
	Make contact	16335.8	16401.2	15371.5	15755.3	14415.3	14119.1	11303.8	11135.9	9219.67	9028.73	13619.3	12185.4	14908.7	13492	14558.7	14415.1	11428.2	10367.8	8597.87	8660.53										0.998001	1.002	0.987672	1.01233	1.01038	0.989617	1.00748	0.992518	1.01046	0.989537	0.832044	0.744445	0.957935	0.866906	1.02043	1.01037	1.01857	0.924061	0.942315
	Making a group of three	85.8667	88.4667	47.9333	39.7	77.0333	73.9	90.1667	68.9333	55.4333	54.2667	124.567	106.8	48.5333	52.5333	69.1	65.8667	73.2	77.1	62.7333	55.7333										0.985086	1.01491	1.09395	0.906048	1.02076	0.97924	1.13346	0.866541	1.01064	0.989365	1.42906	1.22524	1.10765	1.19893	0.915636	0.872792	0.920176	0.969202	1.14373
	Making a group of four	9.73333	13.9333	14.8333	11.9333	22.2333	22.3	22.3	16.9333	9.93333	9.7	18.4	18.4667	16.1333	11.9333	20.9	18.8667	16.7667	22.3333	12.2	9.56667										0.822535	1.17746	1.10834	0.891656	0.998503	1.0015	1.13679	0.863212	1.01188	0.988115	1.55493	1.56056	1.20548	0.891656	0.938623	0.847305	0.854715	1.13849	1.24278
Social escape	Escape from social range	20068.5	18909.5	8032.67	7978	15529.7	17574.8	9516.07	10605	9899.4	9488.17	21970.2	20665.7	8930.97	7812.03	12688.3	15275.6	9839.6	9882.57	12750.2	10164.6	152216	1	152216	F (1, 72) = 0,02557	P=0,8734	ns	No			1.02974	0.970264	1.00341	0.996586	0.938223	1.06178	0.945883	1.05412	1.02121	0.978789	1.12732	1.06038	1.11563	0.975854	0.766557	0.922868	0.978041	0.982312	1.31529
	Break contact	4042.43	3660.5	1842.57	1780	3172.87	3531.53	2991	3033.7	3413.13	3462.17	4337.93	3806.4	2083.67	1838.9	2700.73	3122.43	3023.9	3150.83	4346.9	3564.73										1.04958	0.950417	1.01727	0.982729	0.946503	1.0535	0.992913	1.00709	0.992868	1.00713	1.12631	0.988299	1.15038	1.01525	0.80566	0.931458	1.00383	1.04597	1.2645
	Breaking a group of three	97.3667	100.467	52.6333	43.2333	84.8	82.2	95.9333	73.2667	62.7333	60.9333	134.833	115.433	53.1	56.9667	78.7333	75.2667	78.5	82.4	67.4667	61.8333										0.98433	1.01567	1.09805	0.901947	1.01557	0.984431	1.13396	0.866036	1.01456	0.985445	1.3631	1.16698	1.10779	1.18846	0.942914	0.901397	0.927896	0.973995	1.09111
	Breaking a group of four	11.9667	15.5	15.7	12	24.8	24.5667	24.1667	18.1	10.8	10.3667	20.4	19.9667	17.1333	13.8667	22.4667	20.6667	18.8333	24.3667	13.7667	10.6333										0.871359	1.12864	1.13357	0.866426	1.00473	0.995273	1.14353	0.856467	1.02047	0.979528	1.48544	1.45388	1.23706	1.0012	0.910196	0.837272	0.891167	1.153	1.30079
		Raw values																													LMT index (Normalization from Chaumont et al.)
		Number of events (in frames)																				umpaired t test correct for multiple comparisons using the Holm-Sidak method									Number of events (in frames)
		Cav3.2GFP-floxKI										Cav3.2Nav1.8 cKO										Significant?	P value	Difference	SE of difference	t ratio	df	Adjusted P Value			Cav3.2GFP-floxKI										Cav3.2Nav1.8 cKO
	Total contacts	18265	18130	8162	8336	14041	13411	13712	13032	14187	14690	19413	17234	8752	9734	12528	13430	14187	14323	15571	14740	No	0.808589	-394.6	1617	0.244	36	0.808589			1.00371	0.996291	0.989453	1.01055	1.02295	0.977051	1.02543	0.974574	0.982581	1.01742	1.06679	0.947053	1.06098	1.18002	0.91272	0.978435	1.06095	1.07112	1.07844
		Duration of events (in sec)																													Duration of events (in sec)
		Cav3.2GFP-floxKI										Cav3.2Nav1.8 cKO																			Cav3.2GFP-floxKI										Cav3.2Nav1.8 cKO
		48585.6	47398	43811.8	44873	39512.6	37808.6	47497.6	47435.9	47084.5	47369.3	36309.8	33113.4	41714.1	37184.4	42888.7	40520.4	47416.1	43614.5	41863.8	42709	Yes	0.009894	4404	1617	2.724	36	0.01969			1.01237	0.987626	0.988035	1.01197	1.02204	0.977962	1.00065	0.99935	0.996985	1.00301	0.756583	0.689981	0.940727	0.838575	1.10937	1.04811	0.998933	0.918844	0.88644
		Raw values																				2way ANOVA Cav3.2GFP-floxKI vs Cav3.2Nav1.8 cKO									LMT index (Normalization from Chaumont et al.)
		Number of events (in frames)																				ANOVA table genotype factor									Number of events (in frames)
		Cav3.2GFP-floxKI										Cav3.2Nav1.8 cKO										SS	DF	MS	F (DFn, DFd)	P value	P value summary	Significant?			Cav3.2GFP-floxKI										Cav3.2Nav1.8 cKO
Dyadic interactions	Reciprocal	133466	129310	100961	109487	117517	116679	91443	88549	95543	90600	92596	89967	99250	87285	120234	124647	90840	79949	79569	88859	565696638	1	565696638	F (1, 54) = 4,843	P=0,0321	*	Yes			1.01582	0.984184	0.959486	1.04051	1.00358	0.996422	1.01608	0.983922	1.02655	0.973445	0.704752	0.684743	0.943226	0.829516	1.02678	1.06447	1.00938	0.888362	0.854923
	Unilateral	47876	48396	37135	38125	41618	41832	31765	31564	31181	30624	32660	33562	37379	32007	40412	42913	33263	27755	26425	30339										0.994599	1.0054	0.986846	1.01315	0.997436	1.00256	1.00317	0.996826	1.00901	0.990988	0.678494	0.697233	0.99333	0.850571	0.968532	1.02847	1.05048	0.876534	0.855109
	Passive	65444	81088	65975	59726	59823	61025	72055	48201	63765	62329	62021	76592	63164	64763	59951	65624	55873	58178	50840	61952										0.893238	1.10676	1.04971	0.950287	0.990054	1.00995	1.19836	0.80164	1.01139	0.988612	0.846518	1.0454	1.00499	1.03043	0.992172	1.08606	0.929234	0.967569	0.806383
		Duration of events (in sec)																													Duration of events (in sec)
		Cav3.2GFP-floxKI										Cav3.2Nav1.8 cKO																			Cav3.2GFP-floxKI										Cav3.2Nav1.8 cKO
Dyadic interactions	Reciprocal	888.667	872.13	749.012	785.063	746.683	705.17	607.27	613.204	664.404	651.246	644.782	579.659	706.309	609.874	770.371	753.594	605.294	523.176	548.164	619.133	28566	1	28566	F (1, 54) = 8,228	P=0,0059	**	Yes			1.00939	0.990608	0.9765	1.0235	1.02859	0.971407	0.995138	1.00486	1.01	0.989998	0.732376	0.658405	0.920827	0.795104	1.06122	1.03811	0.9919	0.857331	0.833298
	Unilateral	227.561	247.351	203.008	215.022	193.861	195.649	171.291	164.887	149.454	155.816	156.621	157.278	199.576	183.088	192.338	183.088	161.186	142.824	122.462	147.757										0.958329	1.04167	0.971259	1.02874	0.99541	1.00459	1.01905	0.980949	0.979162	1.02084	0.659579	0.662345	0.954838	0.875955	0.987588	0.940093	0.95893	0.849696	0.802321
	Passive	323.248	371.411	345.217	312.342	271.232	290.756	349.224	232.136	313.996	321.893	319.46	347.936	295.38	295.909	292.087	329.982	326.346	264.616	269.58	281.149										0.930666	1.06933	1.04999	0.950005	0.96526	1.03474	1.20141	0.798595	0.98758	1.01242	0.919761	1.00175	0.898414	0.900022	1.03948	1.17434	1.1227	0.910333	0.847884
[truncated: 13 more columns]
