# Supplementary material for: The impact of C-tactile low-threshold mechanoreceptors on affective touch and social interactions in mice
Source: Sci Adv. 2022 Jun 29;8(26):eabo7566. doi: 10.1126/sciadv.abo7566 (PMC9242590; doi:10.1126/sciadv.abo7566)
Supplement: Supplementary file 2 — Tables S1 and S2 [file sciadv.abo7566_tables_s1_and_s2.zip › sciadv.abo7566_table_s2.xlsx]

## Sheet: 1-30minutes
			Raw values
			Individual behaviours				Isolated behaviours			Position in contact			Type of contact					Social configuration				Social approach					Social escape
			Rearing	Huddling	SAP	Jump	Move Alone	Stop alone	Rearing isolated	Move in contact	Stop in contact	Rearing in contact	Total contacts	Contact nose-nose	Contact nose-anogenital	Contact side-side	Contact side-side opposite	Group of two	Group of three	Train of two	Follow	Social approach	Approach rearing mouse	Make contact	Making a group of three	Making a group of four	Escape from social range	Break contact	Breaking a group of three	Breaking a group of four
Duration (in frames)	Saline	Control	43452	824	1029	271	1828	16038	758	6065	23837	465	29902	4595	5555	10832	10882	7619	15114	0	703	14030	1627	12754	18	18	8132	2187	18	17
			41317	413	1381	336	2397	12132	245	5919	25540	304	31459	4902	5125	9269	9326	8500	15790	5	702	13650	1245	11154	36	39	7418	2071	33	42
			33496	599	1426	135	5261	21572	1915	3005	14393	1238	17398	2297	3871	3601	4240	6849	7758	12	488	7180	2379	6456	42	5	6258	1161	49	6
			22916	860	1119	121	3942	14989	293	3732	11534	1024	15266	2164	2401	3833	3330	5656	6819	30	625	6915	2550	6076	40	8	6145	1464	35	8
			33457	1703	1371	100	1748	19139	2227	2768	24018	1114	26786	3975	3463	5389	6349	20301	4571	19	643	9132	1604	8279	14	3	5435	1290	10	6
			42465	1265	4525	112	1997	13244	254	2741	33247	582	35988	3766	4560	5086	6403	23988	10086	12	803	11681	2058	10727	13	6	6266	838	16	5
			38391	620	680	137	814	12266	109	2187	30783	1266	34092	3039	3312	3166	4356	12984	16159	18	416	8429	2477	8068	13	8	3824	1340	12	8
			32162	598	793	100	1516	12685	112	2185	19818	892	22757	2255	2783	3305	3448	4810	12998	16	321	7206	2402	5949	70	16	4060	1741	68	19
			41424	414	1735	202	1214	7227	675	4314	33862	906	38656	5939	6418	7984	10115	8683	22477	14	627	15061	3677	13452	17	13	7706	1696	24	9
			41902	544	1514	279	1168	9384	1560	3409	34594	1126	38577	5777	7221	10133	8915	9246	21835	0	419	14850	2676	12988	29	9	6745	1799	29	12
		hM3Dq	43932	1391	2362	368	1230	12474	383	6503	29264	902	35767	4945	6190	9961	12910	13431	15167	0	1076	14322	1696	12424	45	12	8739	2243	48	11
			39743	573	3288	303	2970	10604	133	5391	27946	459	33337	4430	7833	8869	13036	14156	12012	5	1310	13771	1535	12028	41	14	8115	2172	42	12
			23685	2001	814	123	3317	16331	263	4022	12174	1175	16196	2257	2689	3364	4076	9136	4269	142	942	6725	2631	5826	28	6	5873	976	30	6
			25834	1188	1035	79	3145	14307	593	3044	15413	985	18457	2538	3665	3574	4178	9856	5810	26	473	6447	2204	5592	38	9	5434	850	35	13
			40807	2038	3133	111	1404	7108	498	2870	36796	653	39666	4480	3670	6904	9159	27910	9842	0	695	14157	2006	12762	15	3	6033	987	19	2
			40309	2300	2747	263	2450	25834	1351	2149	19913	579	22062	2933	2526	3657	3418	14023	6125	30	561	7751	1367	6662	10	3	4542	790	11	4
			25072	1255	501	127	1245	9577	130	1966	16344	622	18613	2494	3256	3418	3590	7956	5708	43	340	6598	2186	5673	10	8	3714	863	15	5
			37676	883	497	105	1902	12953	174	1886	25550	881	28564	2771	3128	3321	3713	9928	13687	7	227	6995	2838	6640	8	7	4113	1371	16	5
			47286	594	737	77	4657	28779	1805	3127	13512	736	16850	2312	3201	2649	2673	4919	4435	55	632	8185	2884	6977	41	46	6916	1641	37	50
			45793	595	1961	216	1650	5426	214	4423	37524	1096	42739	6019	5559	9095	8549	12038	23205	0	644	15747	3942	14507	44	23	8945	2059	43	26
	CNO	Control	39569	1418	2738	91	2133	18016	598	2536	19626	798	22162	2512	3961	7718	6479	10806	8260	0	605	9653	2505	8393	14	16	4299	1083	14	14
			38681	1078	11257	121	2864	19283	260	2478	18607	785	21085	2304	2404	7431	5957	9140	8849	0	374	8542	2080	7058	46	37	4031	952	44	38
			42409	316	2917	173	4159	13515	885	3207	29238	1905	32445	4463	4066	10417	6479	11525	12964	0	476	11923	4735	10565	24	14	7407	1345	30	14
			23192	246	3298	749	8280	23464	576	3324	13909	1106	17233	3594	3469	5332	5672	5025	4252	0	463	8064	3844	7291	11	3	5703	1304	11	4
			39190	1074	444	76	2816	25275	454	2952	15474	1474	18426	2143	2183	4897	4747	12046	3982	6	637	6870	2231	5837	16	6	5064	1151	16	6
			47302	1986	1194	121	2504	17605	555	3668	28274	1972	31942	3774	4276	8435	7354	19454	10090	28	956	11304	4417	10563	32	3	7755	1484	31	4
			46101	696	1223	222	3028	23253	1013	3407	20957	983	24561	2908	3547	3793	3989	10442	9207	0	606	10052	2613	8061	53	12	6978	1911	55	16
			43663	621	1428	265	2951	14902	768	3907	25254	1045	29343	3998	4514	5206	5362	9970	14461	20	495	12229	3586	10542	50	14	8170	2608	54	14
			32956	165	3524	105	944	23719	245	2485	24291	1441	26953	2618	2981	3723	3789	9663	14441	25	521	11282	4321	8746	22	6	5123	975	22	5
			26033	101	8819	61	915	13181	710	1951	15649	1263	17696	1920	1971	4864	4273	7452	7395	0	356	10400	4232	5685	13	16	4559	560	11	18
		hM3Dq	26465	1238	1817	169	4466	3798	105	2174	22017	603	24191	2898	4266	4159	7197	12870	8225	5	388	7727	1939	6804	15	35	4122	899	16	37
			32831	375	1633	79	383	6722	58	2184	26071	854	28255	3486	4142	5459	8716	13374	11785	0	515	10546	2257	9621	63	7	3865	921	69	6
			38125	1879	2362	161	2415	7820	161	3690	30175	1575	33865	4176	7644	7624	11582	10615	15294	0	516	14636	5685	13503	24	9	7773	1769	32	8
			42333	648	2576	153	2530	9272	286	3867	32920	2519	36787	5697	4711	12385	10438	14927	13908	0	529	14569	4770	13690	20	18	7645	1543	23	19
			45658	655	678	259	3167	12955	583	7260	28227	1511	35487	4506	5930	8520	10086	24064	9025	81	2465	12412	4501	11539	20	3	11827	1853	23	8
			47235	1568	316	242	3660	20941	250	7529	19371	1613	26900	3344	5038	6214	7527	15478	9024	183	2364	10906	3981	9876	13	3	11333	1974	17	5
			40952	855	1132	158	1803	11302	611	2784	29019	1150	31942	5235	3598	4583	4453	12090	14940	0	452	12451	3109	9664	56	31	5896	2107	54	34
			40676	1864	1341	139	1682	14195	403	3218	26991	2173	30397	4833	4060	5154	4732	11566	13919	0	701	12786	2764	10235	78	27	6231	2188	82	27
			43068	314	1544	88	2434	20785	456	2439	23742	1743	26845	1882	2556	3372	3239	10419	13577	80	521	10368	3440	7597	9	9	5835	1124	11	8
			34336	65	2215	99	1555	7564	128	2551	28326	2618	31705	2471	4861	4685	4931	13680	15176	0	599	12540	4292	9213	20	9	6047	939	19	12
			Rearing	Huddling	SAP	Jump	Move Alone	Stop alone	Rearing isolated	Move in contact	Stop in contact	Rearing in contact	Total contacts	Contact nose-nose	Contact nose-anogenital	Contact side-side	Contact side-side opposite	Group of two	Group of three	Train of two	Follow	Social approach	Approach rearing mouse	Make contact	Making a group of three	Making a group of four	Escape from social range	Break contact	Breaking a group of three	Breaking a group of four
Number of events	Saline	Control	1026	472	435	118	556	377	219	1190	1215	190	85	1355	1520	1535	1490	141	166	0	431	4410	622	4060	18	18	3433	352	18	17
			851	236	447	154	879	330	89	1093	1178	161	148	1376	1359	1469	1320	149	144	1	425	4858	499	3958	36	39	3088	350	33	42
			1830	401	509	60	1131	959	767	645	637	489	142	478	549	518	435	164	136	2	263	2329	780	2136	42	5	2341	170	49	6
			917	500	266	53	880	738	86	656	646	471	156	487	596	586	492	182	123	5	318	2016	795	1782	40	8	2055	166	35	8
			816	806	421	45	321	236	980	568	577	447	73	697	744	743	758	85	51	2	324	3281	529	2985	14	3	2051	112	10	6
			663	688	983	50	196	304	68	701	801	291	165	787	1003	713	858	180	59	2	393	4805	837	4496	13	6	2637	143	16	5
			1421	332	244	62	174	221	30	472	751	501	101	659	679	542	659	163	119	3	159	2761	891	2648	13	8	1611	253	12	8
			983	309	284	43	324	399	48	463	740	326	205	524	623	566	557	134	97	1	148	2374	846	1997	70	16	1626	325	68	19
			1283	233	624	91	228	209	106	863	1014	427	93	1203	1530	1011	958	135	157	2	335	5066	1331	4671	17	13	3336	349	24	9
			1511	228	564	124	259	323	130	820	1031	643	120	1157	1184	1292	1050	133	147	0	256	5431	1136	4966	29	9	3152	405	29	12
		hM3Dq	1229	758	921	168	388	197	73	1152	1180	293	101	1398	1805	1482	1679	77	143	0	601	4968	676	4588	45	12	3761	365	48	11
			949	342	975	131	1220	890	36	1026	1042	238	96	1281	1982	1194	1300	78	139	1	691	4894	494	4245	41	14	3364	356	42	12
			927	693	285	58	867	721	99	630	624	468	138	472	595	523	506	180	117	15	337	2051	816	1766	28	6	2073	126	30	6
			836	634	267	36	651	569	117	578	608	394	137	472	602	521	530	148	105	4	237	2275	816	2040	38	9	2014	148	35	13
			1032	957	820	51	368	411	308	658	760	290	160	855	861	943	1107	171	59	0	404	5606	834	5074	15	3	2872	156	19	2
			723	1122	675	107	602	582	510	452	465	231	75	483	580	464	501	74	35	2	257	3083	504	2621	10	3	2038	137	11	4
			766	409	233	54	410	373	49	449	556	285	128	521	646	528	536	183	111	6	186	2237	818	1938	10	8	1643	145	15	5
			1124	421	185	44	468	571	57	442	744	350	104	581	606	538	539	106	59	1	133	2132	958	2053	8	7	1665	241	16	5
			973	317	321	37	456	610	281	537	639	302	169	513	620	481	458	148	135	8	228	2071	846	1798	41	46	2127	194	37	50
			1259	296	733	95	188	247	37	1000	1372	524	186	1244	1294	1411	1070	190	167	0	370	5356	1523	5117	44	23	3664	371	43	26
	CNO	Control	812	633	655	42	338	236	145	476	503	335	77	611	731	759	719	130	168	0	303	3421	943	3216	14	16	1830	141	14	14
			788	697	733	57	1570	297	58	444	540	392	136	607	629	743	722	107	146	0	176	3206	834	2687	46	37	1890	153	44	38
			1398	100	631	72	771	938	220	739	849	755	180	1085	822	1227	1044	177	97	0	275	4860	1908	4471	24	14	2836	250	30	14
			1195	131	973	275	3596	4392	146	693	709	538	75	783	917	702	793	77	68	0	253	2507	1266	2347	11	3	2262	202	11	4
			934	640	143	35	537	310	138	548	647	615	189	572	552	582	591	192	44	1	307	2270	757	1925	16	6	1744	132	16	6
			1278	741	313	54	207	298	178	808	925	696	186	1018	1029	1131	1005	190	75	2	504	4370	1726	4122	32	3	3046	230	31	4
			1049	416	384	99	582	423	168	791	897	402	191	769	883	780	733	230	215	0	345	2551	837	2270	53	12	2515	277	55	16
			1246	280	534	116	428	356	202	871	949	481	162	968	1036	1019	1033	194	205	2	296	3366	1232	3088	50	14	2845	368	54	14
			2038	79	500	47	175	254	48	553	559	673	54	637	867	632	800	60	86	3	236	4333	1827	3572	22	6	2425	176	22	5
			1222	81	730	28	328	295	48	494	480	491	49	631	556	665	622	54	66	0	251	4411	2091	2339	13	16	2323	91	11	18
		hM3Dq	662	977	461	81	2953	237	39	496	539	303	99	628	905	705	965	131	148	1	172	3193	708	2939	15	35	1894	168	16	37
			773	287	429	36	149	113	14	529	603	400	102	707	907	862	1073	93	208	0	273	4382	939	4211	63	7	1962	187	69	6
			1345	386	603	71	469	447	51	831	833	683	65	963	1493	1012	1251	65	102	0	281	5290	2207	4959	24	9	3447	354	32	8
			1714	353	466	74	319	355	89	814	918	1061	199	1344	1097	1381	1341	204	94	0	312	5481	1846	5230	20	18	3434	265	23	19
			1638	436	292	117	453	366	206	1252	1270	695	164	1366	1627	1602	1557	187	76	9	1216	4467	1414	4088	20	3	3952	186	23	8
			1257	881	142	108	505	444	115	1185	1216	663	174	1110	1422	1294	1328	207	74	13	1048	3207	1261	2840	13	3	3493	221	17	5
			1148	456	379	73	234	413	135	732	933	510	283	975	974	910	971	363	260	0	296	4016	1197	3357	56	31	2380	256	54	34
			1305	763	439	63	139	308	100	821	1003	726	246	1062	1048	970	913	253	236	0	405	3912	1032	3181	78	27	2472	363	82	27
			2446	194	502	38	314	509	134	485	743	671	235	557	531	588	553	235	57	10	222	3036	1349	2621	9	9	2270	231	11	8
			2009	33	609	45	289	421	38	613	900	922	239	738	878	766	944	248	84	0	329	4235	1828	3799	20	9	2657	161	19	12
LMT index (From de Chaumont et al., 2019
			Rearing	Huddling	SAP	Jump	Move Alone	Stop alone	Rearing isolated	Move in contact	Stop in contact	Rearing in contact	Total contacts	Contact nose-nose	Contact nose-anogenital	Contact side-side	Contact side-side opposite	Group of two	Group of three	Train of two	Follow	Social approach	Approach rearing mouse	Make contact	Making a group of three	Making a group of four	Escape from social range	Break contact	Breaking a group of three	Breaking a group of four
Duration (in frames)	Saline	Control	1.02519	1.33226	0.853942	0.892916	0.865325	1.13866	1.51147	1.01218	0.96551	1.20936	0.974626	0.967674	1.04026	1.07776	1.077	0.945344	0.978126	0	1.00071	1.01373	1.13301	1.06692	0.666667	0.631579	1.04592	1.02724	0.705882	0.576271
			0.974814	0.667745	1.14606	1.10708	1.13467	0.861342	0.488534	0.987817	1.03449	0.790637	1.02537	1.03233	0.959738	0.922243	0.923001	1.05466	1.02187	2	0.999288	0.986272	0.866992	0.933077	1.33333	1.36842	0.954084	0.972757	1.29412	1.42373
			1.18755	0.82111	1.12063	1.05469	1.14332	1.18006	1.7346	0.892088	1.11027	1.09461	1.06527	1.02981	1.23438	0.968792	1.12021	1.0954	1.06442	0.571429	0.876909	1.0188	0.965307	1.03032	1.02439	0.769231	1.00911	0.884571	1.16667	0.857143
			0.812451	1.17889	0.879371	0.945312	0.856677	0.819945	0.265399	1.10791	0.889729	0.905393	0.934729	0.970186	0.765625	1.03121	0.879789	0.904598	0.935583	1.42857	1.12309	0.981199	1.03469	0.969678	0.97561	1.23077	0.990889	1.11543	0.833333	1.14286
			0.881352	1.14757	0.465061	0.943396	0.933511	1.18204	1.79524	1.0049	0.838837	1.31368	0.853411	1.027	0.863268	1.02893	0.995765	0.916751	0.623729	1.22581	0.88935	0.877528	0.876024	0.871199	1.03704	0.666667	0.92898	1.21241	0.769231	1.09091
			1.11865	0.852426	1.53494	1.0566	1.06649	0.81796	0.204756	0.995099	1.16116	0.686321	1.14659	0.973001	1.13673	0.971074	1.00423	1.08325	1.37627	0.774194	1.11065	1.12247	1.12398	1.1288	0.962963	1.33333	1.07102	0.787594	1.23077	0.909091
			1.08829	1.01806	0.923286	1.15612	0.698712	0.983207	0.986425	1.00046	1.2167	1.17331	1.19939	1.14809	1.08679	0.97852	1.11635	1.45937	1.10841	1.05882	1.1289	1.07822	1.01537	1.15117	0.313253	0.666667	0.970066	0.869847	0.3	0.592593
			0.911712	0.981938	1.07671	0.843882	1.30129	1.01679	1.01357	0.999543	0.783305	0.826691	0.800612	0.851908	0.913208	1.02148	0.883649	0.540632	0.891587	0.941176	0.871099	0.921778	0.984628	0.848826	1.68675	1.33333	1.02993	1.13015	1.7	1.40741
			0.994263	0.864301	1.06802	0.839917	1.01931	0.870146	0.604027	1.11718	0.989307	0.891732	1.00102	1.01383	0.941125	0.881382	1.06306	0.968598	1.01449	2	1.19885	1.00705	1.15756	1.01755	0.73913	1.18182	1.0665	0.970529	0.90566	0.857143
			1.00574	1.1357	0.931979	1.16008	0.980688	1.12985	1.39597	0.882818	1.01069	1.10827	0.998977	0.986173	1.05888	1.11862	0.936942	1.0314	0.985512	0	0.801147	0.992946	0.842437	0.982451	1.26087	0.818182	0.933499	1.02947	1.09434	1.14286
		hM3Dq	1.03651	2.24899	1.96017	1.21252	0.582249	0.885623	0.763709	1.08528	1.18533	2.3459	1.16579	1.04138	1.15918	0.991095	1.27771	1.66648	0.981556	0	1.53167	1.03483	1.18106	1.03932	1.66667	0.421053	1.12399	1.05355	1.88235	0.372881
			0.937678	0.926435	2.72863	0.998353	1.40592	0.752858	0.265204	0.8997	1.13194	1.19376	1.08659	0.932926	1.46685	0.882444	1.29018	1.75644	0.777375	2	1.86477	0.995014	1.06894	1.00619	1.51852	0.491228	1.04373	1.0202	1.64706	0.40678
			0.839715	2.74297	0.639686	0.960938	0.720852	0.893356	0.238225	1.194	0.939098	1.0389	0.991673	1.01188	0.857462	0.905031	1.07688	1.46118	0.585717	6.7619	1.69272	0.954239	1.06756	0.92978	0.682927	0.923077	0.947029	0.743619	0.714286	0.857143
			0.915904	1.62851	0.81336	0.617188	0.683473	0.782637	0.537138	0.903666	1.18895	0.870911	1.13011	1.13786	1.16869	0.961528	1.10383	1.57633	0.797146	1.2381	0.849955	0.914792	0.894299	0.892435	0.926829	1.38462	0.87624	0.647619	0.833333	1.85714
			1.07497	1.37332	1.06275	1.04717	0.7498	0.438996	0.401451	1.04193	1.28511	0.770047	1.26377	1.15747	0.91487	1.31819	1.43648	1.26036	1.34298	0	0.961272	1.3604	1.09558	1.34294	1.11111	0.666667	1.03119	0.927632	1.46154	0.363636
			1.06185	1.54987	0.931818	2.48113	1.30841	1.59553	1.08908	0.780178	0.695468	0.682783	0.702902	0.757783	0.62969	0.698234	0.536073	0.63325	0.835778	1.93548	0.775934	0.744823	0.746587	0.701042	0.740741	0.666667	0.776344	0.742481	0.846154	0.727273
			0.710728	2.06076	0.680244	1.07173	1.06867	0.767665	1.17647	0.89936	0.645995	0.57646	0.654822	0.942199	1.06842	1.05641	0.920041	0.894234	0.391535	2.52941	0.922659	0.844004	0.896085	0.809446	0.240964	0.666667	0.942161	0.560208	0.375	0.37037
			1.06802	1.44992	0.674813	0.886076	1.63262	1.03828	1.57466	0.862763	1.00986	0.816497	1.00491	1.04685	1.02642	1.02643	0.951563	1.11588	0.938848	0.411765	0.616011	0.894787	1.16335	0.947421	0.192771	0.583333	1.04338	0.889971	0.4	0.37037
			1.13496	1.24008	0.453678	0.320166	3.91016	3.46505	1.61521	0.809789	0.394765	0.724409	0.436342	0.394674	0.469389	0.292433	0.280925	0.54872	0.200172	7.85714	1.20841	0.54729	0.907918	0.527761	1.78261	4.18182	0.957166	0.939056	1.39623	4.7619
			1.09913	1.24217	1.20714	0.898129	1.38539	0.653302	0.191499	1.14541	1.0963	1.07874	1.10675	1.02748	0.815162	1.00403	0.898476	1.34285	1.04735	0	1.23136	1.05292	1.24099	1.09735	1.91304	2.09091	1.23798	1.17825	1.62264	2.47619
	CNO	Control	1.01135	1.13622	0.391283	0.858491	0.853712	0.966031	1.39394	1.01157	1.02665	1.00821	1.0249	1.04319	1.24462	1.01895	1.04197	1.08353	0.965574	#DIV/0!	1.23596	1.06106	1.09269	1.0864	0.466667	0.603774	1.03217	1.06437	0.482759	0.538462
			0.988652	0.863782	1.60872	1.14151	1.14629	1.03397	0.606061	0.988432	0.973348	0.991788	0.975097	0.956811	0.755381	0.981055	0.958025	0.916474	1.03443	#DIV/0!	0.764045	0.938939	0.907306	0.913598	1.53333	1.39623	0.967827	0.935627	1.51724	1.46154
			1.29294	1.12456	0.938697	0.375271	0.668703	0.730955	1.2115	0.982085	1.35527	1.26536	1.30621	1.10786	1.07923	1.32288	1.06641	1.39275	1.50604	#DIV/0!	1.01384	1.19308	1.10386	1.18336	1.37143	1.64706	1.12998	1.01548	1.46341	1.55556
			0.707062	0.875445	1.0613	1.62473	1.3313	1.26904	0.788501	1.01791	0.644726	0.73464	0.693788	0.892143	0.92077	0.677122	0.933586	0.607251	0.493959	#DIV/0!	0.986155	0.806925	0.896142	0.816644	0.628571	0.352941	0.870023	0.984522	0.536585	0.444444
			0.906211	0.701961	0.542125	0.771574	1.05865	1.17887	0.899901	0.891843	0.707415	0.855485	0.731655	0.724354	0.675956	0.734623	0.784563	0.764825	0.565947	0.352941	0.799749	0.756025	0.671179	0.711829	0.666667	1.33333	0.790077	0.873624	0.680851	1.2
			1.09379	1.29804	1.45788	1.22843	0.941353	0.821129	1.1001	1.10816	1.29258	1.14452	1.26834	1.27565	1.32404	1.26538	1.21544	1.23517	1.43405	1.64706	1.20025	1.24397	1.32882	1.28817	1.33333	0.666667	1.20992	1.12638	1.31915	0.8
			1.02716	1.05695	0.922671	0.911704	1.01288	1.21887	1.13756	0.931638	0.907013	0.969428	0.911287	0.842166	0.88004	0.842983	0.853171	1.02312	0.778013	0	1.10082	0.902293	0.843039	0.866634	1.02913	0.923077	0.92131	0.845762	1.00917	1.06667
			0.97284	0.943052	1.07733	1.0883	0.987122	0.78113	0.862437	1.06836	1.09299	1.03057	1.08871	1.15783	1.11996	1.15702	1.14683	0.976876	1.22199	2	0.899183	1.09771	1.15696	1.13337	0.970874	1.07692	1.07869	1.15424	0.990826	0.933333
			1.11736	1.2406	0.571012	1.26506	1.0156	1.28558	0.513089	1.12038	1.21637	1.06583	1.20733	1.15381	1.20396	0.867125	0.939965	1.12918	1.32268	2	1.18814	1.04068	1.01041	1.21211	1.25714	0.545455	1.05825	1.27036	1.33333	0.434783
			0.882639	0.759398	1.42899	0.73494	0.9844	0.714417	1.48691	0.879621	0.783625	0.934172	0.792672	0.846188	0.796042	1.13288	1.06003	0.870815	0.677322	0	0.811859	0.959321	0.989594	0.787887	0.742857	1.45455	0.941748	0.729642	0.666667	1.56522
		hM3Dq	0.676422	0.991987	0.259664	1.59434	1.78747	0.203652	0.244755	0.867172	1.15173	0.761845	1.11874	1.20349	1.34046	0.549079	1.15745	1.29048	0.961482	#DIV/0!	0.792646	0.849354	0.845802	0.88072	0.5	1.32075	0.989676	0.883538	0.551724	1.42308
			0.839131	0.300481	0.233369	0.745283	0.153292	0.360439	0.135198	0.871161	1.3638	1.07896	1.30668	1.44767	1.30149	0.720708	1.40174	1.34102	1.37764	#DIV/0!	1.05209	1.15922	0.984515	1.24536	2.1	0.264151	0.927971	0.90516	2.37931	0.230769
			1.16233	6.68683	0.760097	0.349241	0.388295	0.422943	0.220397	1.13	1.39871	1.04616	1.36338	1.03661	2.02893	0.968188	1.90635	1.28278	1.77672	#DIV/0!	1.09904	1.46455	1.32533	1.51243	1.37143	1.05882	1.18581	1.3356	1.56098	0.888889
			1.29062	2.30605	0.828962	0.331887	0.406785	0.501474	0.391513	1.1842	1.52595	1.6732	1.48102	1.41417	1.25043	1.5728	1.71805	1.80387	1.61571	#DIV/0!	1.12673	1.45785	1.11202	1.53338	1.14286	2.11765	1.16629	1.16497	1.12195	2.11111
			1.05577	0.428105	0.827839	2.62944	1.1906	0.604244	1.1556	2.19335	1.29044	0.876959	1.40911	1.52307	1.8362	1.27813	1.66697	1.52787	1.28269	4.76471	3.09479	1.36591	1.35409	1.4072	0.833333	0.666667	1.84523	1.40645	0.978723	1.6
			1.09224	1.02484	0.385836	2.45685	1.37594	0.976726	0.49554	2.27462	0.885572	0.936158	1.06814	1.1303	1.55999	0.932193	1.24403	0.98273	1.28255	10.7647	2.96798	1.20018	1.19765	1.20439	0.541667	0.666667	1.76816	1.49829	0.723404	1
			0.912437	1.29841	0.854017	0.648871	0.603111	0.592426	0.686131	0.76128	1.25593	1.13412	1.18514	1.51607	0.892693	1.01856	0.952412	1.1846	1.26246	0	0.821072	1.11763	1.00307	1.03897	1.08738	2.38462	0.778453	0.932507	0.990826	2.26667
			0.906288	2.83068	1.01169	0.570842	0.562636	0.74407	0.452555	0.879956	1.16816	2.143	1.12782	1.39965	1.00732	1.14546	1.01208	1.13325	1.17619	0	1.27339	1.1477	0.891757	1.10036	1.51456	2.07692	0.822683	0.968356	1.50459	1.8
			1.4602	2.3609	0.250182	1.06024	2.61861	1.12656	0.954974	1.09964	1.18888	1.2892	1.20249	0.82944	1.03231	0.785373	0.803523	1.21753	1.24354	6.4	1.18814	0.956369	0.804396	1.05287	0.514286	0.818182	1.20533	1.4645	0.666667	0.695652
			1.16415	0.488722	0.358908	1.19277	1.67294	0.409973	0.268063	1.15014	1.41843	1.93639	1.42019	1.08903	1.96325	1.09118	1.22327	1.5986	1.39	0	1.36602	1.15672	1.00362	1.27683	1.14286	0.818182	1.24912	1.22345	1.15152	1.04348
			Rearing	Huddling	SAP	Jump	Move Alone	Stop alone	Rearing isolated	Move in contact	Stop in contact	Rearing in contact	Total contacts	Contact nose-nose	Contact nose-anogenital	Contact side-side	Contact side-side opposite	Group of two	Group of three	Train of two	Follow	Social approach	Approach rearing mouse	Make contact	Making a group of three	Making a group of four	Escape from social range	Break contact	Breaking a group of three	Breaking a group of four
Number of events	Saline	Control	1.09323	1.33333	0.986395	0.867647	0.774913	1.06648	1.42208	1.04249	1.01546	1.08262	0.729614	0.992311	1.05592	1.02197	1.0605	0.972414	1.07097	0	1.00701	0.951662	1.10972	1.01272	0.666667	0.631579	1.05291	1.00285	0.705882	0.576271
			0.906766	0.666667	1.01361	1.13235	1.22509	0.933522	0.577922	0.957512	0.984538	0.917379	1.27039	1.00769	0.944078	0.978029	0.939502	1.02759	0.929032	2	0.992991	1.04834	0.890277	0.987279	1.33333	1.36842	0.947094	0.997151	1.29412	1.42373
			1.33236	0.890122	1.31355	1.06195	1.12481	1.13023	1.79836	0.991545	0.992985	1.01875	0.95302	0.990674	0.958952	0.938406	0.938511	0.947977	1.05019	0.571429	0.905336	1.07204	0.990476	1.09035	1.02439	0.769231	1.06506	1.0119	1.16667	0.857143
			0.667637	1.10988	0.686452	0.938053	0.875186	0.86977	0.201641	1.00846	1.00701	0.98125	1.04698	1.00933	1.04105	1.06159	1.06149	1.05202	0.949807	1.42857	1.09466	0.927963	1.00952	0.909648	0.97561	1.23077	0.934941	0.988095	0.833333	1.14286
			1.10345	1.07898	0.599715	0.947368	1.24178	0.874074	1.87023	0.895193	0.837446	1.21138	0.613445	0.939353	0.851746	1.0206	0.938119	0.641509	0.927273	1	0.903766	0.811526	0.774524	0.798022	1.03704	0.666667	0.875	0.878431	0.769231	1.09091
			0.896552	0.921017	1.40028	1.05263	0.758221	1.12593	0.129771	1.10481	1.16255	0.788618	1.38655	1.06065	1.14825	0.979396	1.06188	1.35849	1.07273	1	1.09623	1.18847	1.22548	1.20198	0.962963	1.33333	1.125	1.12157	1.23077	0.909091
			1.1822	1.03588	0.924242	1.18095	0.698795	0.712903	0.769231	1.00963	1.00738	1.21161	0.660131	1.11412	1.04301	0.978339	1.08388	1.09764	1.10185	1.5	1.03583	1.07537	1.02591	1.14015	0.313253	0.666667	0.995366	0.875433	0.3	0.592593
			0.817804	0.964119	1.07576	0.819048	1.3012	1.2871	1.23077	0.990374	0.992622	0.788392	1.33987	0.885883	0.956989	1.02166	0.916118	0.902357	0.898148	0.5	0.964169	0.924635	0.974093	0.859849	1.68675	1.33333	1.00463	1.12457	1.7	1.40741
			0.918397	1.01085	1.05051	0.846512	0.936345	0.785714	0.898305	1.02555	0.991687	0.798131	0.873239	1.01949	1.12749	0.877985	0.954183	1.00746	1.03289	2	1.13367	0.965228	1.07904	0.969389	0.73913	1.18182	1.02836	0.925729	0.90566	0.857143
			1.0816	0.989154	0.949495	1.15349	1.06366	1.21429	1.10169	0.97445	1.00831	1.20187	1.12676	0.980508	0.872513	1.12201	1.04582	0.992537	0.967105	0	0.866328	1.03477	0.920957	1.03061	1.26087	0.818182	0.97164	1.07427	1.09434	1.14286
		hM3Dq	1.30954	2.14124	2.08844	1.23529	0.540767	0.557284	0.474026	1.0092	0.98621	1.66952	0.866953	1.0238	1.25391	0.986684	1.19502	0.531034	0.922581	0	1.40421	1.07208	1.20607	1.14443	1.66667	0.421053	1.1535	1.03989	1.88235	0.372881
			1.01119	0.966102	2.21088	0.963235	1.70035	2.51768	0.233766	0.898817	0.870873	1.35613	0.824034	0.938118	1.37687	0.79494	0.925267	0.537931	0.896774	2	1.61449	1.05611	0.881356	1.05887	1.51852	0.491228	1.03174	1.01425	1.64706	0.40678
			0.674918	1.53829	0.735484	1.02655	0.862258	0.849735	0.232122	0.968486	0.97272	0.975	0.926174	0.978238	1.0393	0.947464	1.09169	1.04046	0.903475	4.28571	1.16007	0.944074	1.03619	0.90148	0.682927	0.923077	0.94313	0.75	0.714286	0.857143
			0.608664	1.40733	0.689032	0.637168	0.647439	0.670595	0.274326	0.888547	0.947779	0.820833	0.919463	0.978238	1.05153	0.943841	1.14347	0.855491	0.810811	1.14286	0.815835	1.04718	1.03619	1.04135	0.926829	1.38462	0.916288	0.880952	0.833333	1.85714
			1.39554	1.28112	1.16809	1.07368	1.4236	1.52222	0.587786	1.03704	1.10305	0.785908	1.34454	1.15229	0.98569	1.29533	1.37005	1.29057	1.07273	0	1.12692	1.38659	1.22108	1.3565	1.11111	0.666667	1.22526	1.22353	1.46154	0.363636
			0.977688	1.50201	0.961538	2.25263	2.32882	2.15556	0.973282	0.712372	0.674891	0.626016	0.630252	0.650943	0.663995	0.637363	0.62005	0.558491	0.636364	1	0.716876	0.762553	0.737921	0.700708	0.740741	0.666667	0.869454	1.07451	0.846154	0.727273
			0.637271	1.27613	0.882576	1.02857	1.64659	1.20323	1.25641	0.960428	0.745808	0.689238	0.836601	0.880811	0.99232	0.953069	0.881579	1.23232	1.02778	3	1.21173	0.871276	0.941854	0.834446	0.240964	0.666667	1.01514	0.50173	0.375	0.37037
			0.935108	1.31357	0.700758	0.838095	1.87952	1.84194	1.46154	0.945455	0.997988	0.846433	0.679739	0.982249	0.930876	0.971119	0.886513	0.713805	0.546296	0.5	0.86645	0.83038	1.10305	0.883961	0.192771	0.583333	1.02873	0.83391	0.4	0.37037
			0.696492	1.37527	0.540404	0.344186	1.87269	2.29323	2.38136	0.638146	0.624939	0.564486	1.58685	0.434746	0.45689	0.417716	0.456175	1.10448	0.888158	8	0.771574	0.394589	0.685853	0.373145	1.78261	4.18182	0.655672	0.514589	1.39623	4.7619
			0.901217	1.28416	1.23401	0.883721	0.772074	0.928571	0.313559	1.18835	1.34181	0.979439	1.74648	1.05424	0.953574	1.22536	1.06574	1.41791	1.09868	0	1.25212	1.02048	1.2347	1.06195	1.91304	2.09091	1.12947	0.984085	1.62264	2.47619
	CNO	Control	1.015	0.95188	0.943804	0.848485	0.354298	0.885553	1.42857	1.03478	0.964525	0.921596	0.723005	1.00328	1.075	1.01065	0.997918	1.09705	1.07006	#DIV/0!	1.26514	1.03244	1.06134	1.08962	0.466667	0.603774	0.983871	0.959184	0.482759	0.538462
			0.985	1.04812	1.0562	1.15152	1.6457	1.11445	0.571429	0.965217	1.03547	1.0784	1.277	0.996716	0.925	0.989348	1.00208	0.902954	0.929936	#DIV/0!	0.734864	0.967557	0.938661	0.910385	1.53333	1.39623	1.01613	1.04082	1.51724	1.46154
			1.07829	0.865801	0.786783	0.414986	0.353103	0.35197	1.20219	1.03212	1.08986	1.16783	1.41176	1.16167	0.945371	1.27216	1.13664	1.3937	1.17576	#DIV/0!	1.04167	1.3194	1.20227	1.31153	1.37143	1.64706	1.11259	1.10619	1.46341	1.55556
			0.921712	1.1342	1.21322	1.58501	1.6469	1.64803	0.797814	0.967877	0.910141	0.832173	0.588235	0.83833	1.05463	0.727838	0.863364	0.606299	0.824242	#DIV/0!	0.958333	0.680603	0.797732	0.688472	0.628571	0.352941	0.887407	0.893805	0.536585	0.444444
			0.844485	0.926865	0.627193	0.786517	1.44355	1.01974	0.873418	0.80826	0.823155	0.938215	1.008	0.719497	0.698292	0.67951	0.740602	1.00524	0.739496	0.666667	0.75709	0.683735	0.609746	0.636679	0.666667	1.33333	0.728184	0.729282	0.680851	1.2
			1.15552	1.07314	1.37281	1.21348	0.556452	0.980263	1.12658	1.19174	1.17684	1.06178	0.992	1.2805	1.30171	1.32049	1.2594	0.994764	1.2605	1.33333	1.24291	1.31627	1.39025	1.36332	1.33333	0.666667	1.27182	1.27072	1.31915	0.8
			0.914161	1.1954	0.836601	0.92093	1.15248	1.08601	0.908108	0.951865	0.971831	0.910532	1.08215	0.885435	0.920271	0.867148	0.830125	1.08491	1.02381	0	1.07644	0.862261	0.809087	0.847331	1.02913	0.923077	0.938433	0.858915	1.00917	1.06667
			1.08584	0.804598	1.1634	1.07907	0.847525	0.913992	1.09189	1.04813	1.02817	1.08947	0.917847	1.11457	1.07973	1.13285	1.16988	0.915094	0.97619	2	0.923557	1.13774	1.19091	1.15267	0.970874	1.07692	1.06157	1.14109	0.990826	0.933333
			1.25031	0.9875	0.813008	1.25333	0.695825	0.925319	1	1.05635	1.07603	1.15636	1.04854	1.00473	1.21855	0.974557	1.12518	1.05263	1.13158	2	0.969199	0.99108	0.932619	1.20859	1.25714	0.545455	1.02148	1.31835	1.33333	0.434783
			0.749693	1.0125	1.18699	0.746667	1.30417	1.07468	1	0.943649	0.923965	0.843643	0.951456	0.995268	0.781448	1.02544	0.874824	0.947368	0.868421	0	1.0308	1.00892	1.06738	0.791406	0.742857	1.45455	0.978517	0.681648	0.666667	1.56522
		hM3Dq	0.8275	1.46917	0.664265	1.63636	3.09539	0.889306	0.384236	1.07826	1.03356	0.833563	0.929577	1.0312	1.33088	0.938748	1.33935	1.10549	0.942675	#DIV/0!	0.718163	0.963634	0.796849	0.995765	0.5	1.32075	1.01828	1.14286	0.551724	1.42308
			0.96625	0.431579	0.618156	0.727273	0.156184	0.424015	0.137931	1.15	1.15628	1.10041	0.957746	1.16092	1.33382	1.1478	1.48924	0.78481	1.32484	#DIV/0!	1.13987	1.32247	1.05684	1.42673	2.1	0.264151	1.05484	1.27211	2.37931	0.230769
			1.03741	3.34199	0.75187	0.409222	0.214793	0.16773	0.278689	1.16061	1.06932	1.05646	0.509804	1.03105	1.71708	1.04925	1.362	0.511811	1.23636	#DIV/0!	1.06439	1.43613	1.39067	1.45468	1.37143	1.05882	1.3523	1.56637	1.56098	0.888889
			1.32202	3.05628	0.581047	0.426513	0.146096	0.133208	0.486339	1.13687	1.17843	1.64114	1.56078	1.43897	1.26164	1.43183	1.45999	1.6063	1.13939	#DIV/0!	1.18182	1.48799	1.1632	1.53417	1.14286	2.11765	1.34719	1.17257	1.12195	2.11111
			1.48101	0.631427	1.2807	2.62921	1.21774	1.20395	1.3038	1.84661	1.61578	1.06026	0.874667	1.71824	2.05819	1.8704	1.95113	0.979058	1.27731	6	2.99877	1.34548	1.13894	1.35208	0.833333	0.666667	1.6501	1.02762	0.978723	1.6
			1.13653	1.27589	0.622807	2.42697	1.35753	1.46053	0.727848	1.74779	1.54707	1.01144	0.928	1.39623	1.79886	1.5108	1.66416	1.08377	1.2437	8.66667	2.58446	0.965964	1.01571	0.939309	0.541667	0.666667	1.45846	1.22099	0.723404	1
			1.00044	1.31034	0.825708	0.67907	0.463366	1.06033	0.72973	0.880866	1.01083	1.15515	1.6034	1.12263	1.01511	1.01167	1.09966	1.71226	1.2381	0	0.923557	1.35744	1.15708	1.25308	1.08738	2.38462	0.88806	0.793798	0.990826	2.26667
			1.13725	2.19253	0.956427	0.586047	0.275248	0.790757	0.540541	0.987966	1.08667	1.64439	1.39377	1.2228	1.09224	1.07838	1.03398	1.1934	1.12381	0	1.26365	1.32229	0.997583	1.18738	1.51456	2.07692	0.922388	1.12558	1.50459	1.8
			1.50061	2.425	0.81626	1.01333	1.24851	1.85428	2.79167	0.926457	1.43022	1.15292	4.56311	0.878549	0.746311	0.906708	0.777778	4.12281	0.75	6.66667	0.911704	0.694419	0.688617	0.886821	0.514286	0.818182	0.956192	1.73034	0.666667	0.695652
			1.23252	0.4125	0.990244	1.2	1.14911	1.5337	0.791667	1.17096	1.73244	1.58419	4.64078	1.16404	1.23401	1.18119	1.32771	4.35088	1.10526	0	1.35113	0.968664	0.933129	1.2854	1.14286	0.818182	1.11921	1.20599	1.15152	1.04348

## Sheet: 1-60minutes
			Raw values
			Individual behaviours				Isolated behaviours			Position in contact			Type of contact					Social configuration				Social approach					Social escape
			Rearing	Huddling	SAP	Jump	Move Alone	Stop alone	Rearing isolated	Move in contact	Stop in contact	Rearing in contact	Total contacts	Contact nose-nose	Contact nose-anogenital	Contact side-side	Contact side-side opposite	Group of two	Group of three	Train of two	Follow	Social approach	Approach rearing mouse	Make contact	Making a group of three	Making a group of four	Escape from social range	Break contact	Breaking a group of three	Breaking a group of four
Duration (in frames)	Saline	Control	50375	1072	1135	289	2086	17183	758	6466	29033	467	35499	5523	6615	11884	11955	8216	16655	0	762	15865	1722	14303	18	18	8634	2454	18	17
			45902	418	1446	369	2415	21614	245	6554	29905	312	36459	6043	6400	11994	12121	8500	17331	5	819	16392	1330	13781	36	39	8533	2436	34	42
			78157	1680	5242	199	7022	34239	2106	5024	46361	2044	51385	6292	7969	11511	12030	14010	16655	12	696	22674	5047	18505	72	10	11665	2599	83	13
			65167	3575	4798	169	6029	34664	369	5331	37996	1384	43327	11592	6653	9950	7780	8997	13610	30	725	19946	4592	17191	90	45	9454	2690	85	50
			71302	2436	7891	184	2482	32094	5284	5573	55969	1448	61542	8350	12169	14659	16654	28595	22162	19	982	24587	2354	22366	29	11	11261	2444	29	14
			74773	2526	6975	249	3221	20257	892	5531	62807	699	68338	7110	10506	13110	14502	29691	27862	24	1279	24320	3048	21620	23	11	11334	2106	27	12
			70943	806	1326	233	1481	39052	172	2925	48289	1442	52485	4682	5145	4944	7557	24758	18430	18	468	12557	3212	11929	21	11	5848	1966	20	14
			61818	832	1289	160	2721	26727	184	2932	35802	1231	39622	3581	4572	4574	4855	14758	15567	22	419	10966	3160	9039	80	21	5966	2255	78	26
			84724	987	2359	253	1307	32028	709	5276	57134	1890	63458	8894	8355	11618	14136	18816	30238	14	731	23519	5262	19963	54	23	9854	2521	61	19
			60069	1447	2500	351	1376	11491	1564	4432	53039	2680	58350	8994	9559	13735	11920	13777	30169	0	734	22831	4324	18608	47	16	9110	2639	48	20
		hM3Dq	50628	1409	3433	429	1371	49817	542	6931	34433	934	41364	6139	7772	11802	15427	14028	16708	0	1118	16724	1752	14404	45	12	9583	2497	48	11
			42958	878	3292	345	6345	10706	133	5721	31075	460	36796	5277	8758	10546	15445	14156	12012	5	1346	15849	1590	13983	41	14	8915	2487	42	13
			64454	3806	4116	202	4551	26895	298	6345	48924	2498	55269	12300	8275	14358	9845	18820	15729	142	1439	22682	5500	20432	35	13	11052	2394	46	9
			61575	2278	2643	188	5332	21209	871	5723	48221	1881	53944	6607	12061	9794	11812	18664	14560	36	825	23246	4909	21257	95	62	11350	3707	98	65
			79763	2180	7375	298	1957	8679	662	6309	73513	813	79822	7857	8117	15099	16931	44966	24071	0	1267	27950	3089	25168	25	5	11415	1993	34	3
			73256	2671	7030	446	3865	29888	1423	4489	50300	714	54789	6833	6280	11670	11273	29002	15002	30	887	21898	2115	19617	16	21	10074	2001	18	19
			40083	2584	1757	191	2227	15426	142	2495	26884	1010	29707	4306	5814	4886	5744	13466	6944	43	473	11091	2683	9890	14	11	5354	1211	21	8
			63079	2159	1343	137	2660	18135	178	2523	50812	1085	54626	4133	4125	4557	6341	29624	15705	7	308	11431	3787	10241	18	9	5270	1831	25	10
			76548	1975	1010	115	4953	35392	1842	4092	36001	990	40820	4476	6828	7354	5953	16224	10192	55	940	15548	4520	12464	59	62	9321	2535	54	66
			66833	1333	2279	261	1851	8202	282	5644	57099	1559	64094	8432	8444	13889	12050	18595	31095	0	813	24529	5773	20192	67	36	11352	2972	65	41
	CNO	Control	39569	1420	2738	91	2137	18016	598	2536	19626	798	22162	2512	3961	7718	6479	10806	8260	0	605	9653	2505	8393	14	16	4299	1083	14	14
			39235	2679	11756	469	10725	19997	262	2478	18607	785	21085	2308	2411	7455	5966	9140	8849	0	388	8553	2080	7058	46	37	4416	952	44	38
			75333	518	5763	197	5817	45831	888	3271	38785	2356	42056	5448	5279	13203	11609	11531	13520	0	523	15644	5211	13704	24	14	7842	1608	31	15
			32391	323	3705	819	8667	24449	576	5588	20916	1178	26504	6358	6237	8754	9518	5208	4291	0	636	13638	4844	12578	11	3	7523	2907	12	4
			69577	2375	2920	166	3635	37165	2057	3414	42847	3705	46261	5651	6066	12965	17673	37906	5957	11	942	21241	8794	15352	18	6	8899	1212	19	6
			68853	2050	4458	222	4531	41902	3026	3914	52308	10236	56222	4851	6058	13277	19471	41768	12056	28	1097	18233	6199	14496	33	3	10303	1584	32	4
			89640	774	1223	229	3040	72390	1013	3496	21900	998	25597	3040	3812	3996	4280	10846	9670	0	634	10454	2662	8346	54	12	7149	2022	56	17
			44741	788	1457	279	3033	21457	768	4002	25973	1049	30167	4184	4743	5473	5788	10091	14995	20	524	12781	3628	10916	54	14	8383	2679	57	15
			40833	255	3941	119	1814	37726	253	2829	27169	1662	30202	2935	3615	4519	4901	11384	15330	25	601	13766	5140	9820	25	11	6249	1248	22	12
			33697	412	9014	109	1114	21742	763	2288	21100	1588	23560	2634	2738	5907	5521	9386	10686	0	441	12921	4982	7106	42	18	5414	703	42	20
		hM3Dq	26471	1244	1817	171	4623	50953	105	2174	22017	603	24191	2902	4266	4161	7200	12870	8225	5	390	7728	1939	6804	15	35	4126	899	16	37
			33973	473	1633	79	840	7556	58	2184	26071	854	28255	3492	4147	5485	8727	13374	11785	0	528	10561	2257	9621	63	7	3876	921	69	6
			49787	1907	2487	165	2546	8103	161	3765	41807	1601	45572	5645	10167	9635	17894	12735	15832	0	524	18846	6286	17529	26	11	8091	2111	34	9
			54167	673	3945	185	2553	10295	288	6121	42318	3206	48439	7562	6697	16065	13859	16986	14452	0	637	20842	5615	19666	22	21	9328	2877	25	22
			87777	5043	707	333	4559	45173	803	8808	37116	2020	45924	8084	7872	12673	12844	33696	9830	86	3326	16166	5390	14679	21	3	15376	2301	25	8
			80425	3230	1542	289	4917	56585	2532	8903	24132	1964	33035	4255	6337	7329	8967	20434	10203	212	2914	13172	4680	11757	15	3	14112	2053	17	5
			60130	879	1213	160	1863	29497	611	2906	29922	1154	32969	5421	3906	4755	4884	12449	15439	0	468	13105	3154	10115	58	31	6177	2204	55	35
			41623	1917	1359	146	1775	15006	403	3281	27334	2173	30804	4965	4306	5184	4798	11662	14061	0	703	13192	2797	10382	89	55	6326	2245	93	54
			50285	621	1886	114	2829	30064	472	2778	28395	2160	31862	2252	2799	4092	3786	11648	16726	80	559	12488	4236	8993	19	12	6591	1358	20	9
			52744	74	2608	188	2168	39090	349	3055	33114	2916	37063	3183	5311	5542	5740	14880	18695	0	666	15307	5219	11162	23	12	7265	1370	22	15
			Rearing	Huddling	SAP	Jump	Move Alone	Stop alone	Rearing isolated	Move in contact	Stop in contact	Rearing in contact	Total contacts	Contact nose-nose	Contact nose-anogenital	Contact side-side	Contact side-side opposite	Group of two	Group of three	Train of two	Follow	Social approach	Approach rearing mouse	Make contact	Making a group of three	Making a group of four	Escape from social range	Break contact	Breaking a group of three	Breaking a group of four
Number of events	Saline	Control	1093	572	500	126	575	395	219	1268	1292	192	85	1500	1651	1701	1663	142	167	0	463	5180	673	4750	18	18	3720	415	18	17
			1072	238	483	168	888	338	89	1229	1313	169	148	1607	1656	1705	1562	149	145	1	506	5760	537	4869	36	39	3640	419	34	42
			2812	928	1176	89	1417	1280	829	1147	1199	900	271	1318	1402	1471	1808	289	292	2	389	8026	1911	6991	72	10	4820	439	83	13
			1453	1335	871	73	1453	1234	122	1035	1090	676	345	1387	1320	1424	1119	306	253	5	394	7141	1634	6464	90	45	3617	376	85	50
			1468	1252	2210	82	459	333	2251	1171	1184	586	113	1753	1979	1676	1928	120	108	2	509	8411	857	7781	29	11	4828	314	29	14
			1185	1302	1634	109	747	677	440	1273	1369	379	188	1768	2194	1766	2002	209	115	4	624	9351	1233	8526	23	11	4966	357	27	12
			1852	438	402	103	287	344	62	654	951	598	134	938	1014	932	1132	194	146	3	185	4256	1154	4068	21	11	2426	353	20	14
			1327	420	414	70	547	695	75	644	950	429	266	745	933	805	746	195	129	2	209	3722	1057	3119	80	21	2330	384	78	26
			3035	522	916	114	254	608	122	1099	1458	756	178	1739	2047	1423	1446	212	264	2	406	7870	2054	7080	54	23	4488	546	61	19
			2095	631	914	156	351	448	132	1088	1367	846	176	1694	1645	1668	1456	213	249	0	451	8191	1834	7266	47	16	4370	568	48	20
		hM3Dq	1389	771	994	196	465	285	163	1262	1289	319	101	1614	2124	1676	1839	78	144	0	627	5894	702	5417	45	12	4229	428	48	11
			1112	641	979	151	4248	911	36	1103	1118	239	96	1417	2144	1309	1418	78	139	1	719	5547	525	4901	41	14	3831	424	42	13
			2463	1306	1291	91	1347	1308	110	1207	1263	1108	278	1395	1493	1703	1601	332	248	15	667	8358	2180	7753	35	13	4626	417	46	9
			1626	997	672	84	1113	1058	192	1268	1414	916	431	1185	2037	1573	2054	365	244	6	417	7968	1850	7460	95	62	4570	827	98	65
			1691	1056	2526	133	681	646	364	1253	1364	387	192	1804	2037	2219	2528	212	121	0	708	11330	1279	10317	25	5	5579	338	34	3
			1212	1268	1932	189	1166	711	544	995	1007	330	113	1240	1425	1303	1569	102	67	2	449	8601	783	7684	16	21	4743	327	18	19
			1111	723	583	78	788	583	57	599	735	494	196	808	1063	894	845	257	139	6	268	3786	1031	3409	14	11	2442	215	21	8
			2434	840	416	57	704	891	60	609	947	456	173	788	867	795	830	171	87	1	189	3948	1366	3541	18	9	2243	315	25	10
			1545	844	418	53	505	695	288	774	1061	401	234	1169	1285	943	877	198	195	8	354	4369	1444	3749	59	62	3359	405	54	66
			1710	544	876	117	222	291	60	1301	1821	666	241	1753	1773	2025	1499	270	277	0	472	8290	2317	7410	67	36	4851	541	65	41
	CNO	Control	812	635	655	42	342	236	145	476	503	335	77	611	731	759	719	130	168	0	303	3421	943	3216	14	16	1830	141	14	14
			808	2173	733	220	7704	504	60	444	540	392	136	610	631	747	724	107	146	0	188	3216	834	2687	46	37	2268	153	44	38
			1603	262	701	83	1542	1732	223	760	867	880	182	1165	1081	1478	1215	180	103	0	311	6632	2165	6047	24	14	3153	340	31	15
			1420	168	1165	305	3766	4541	146	998	1013	603	77	1198	1430	1012	1220	80	75	0	386	4005	1670	3758	11	3	2982	422	12	4
			3561	1734	1193	79	992	596	704	675	774	984	204	1110	1987	1078	1208	208	50	2	509	10302	4615	7324	18	6	4427	152	19	6
			5785	793	2233	101	1477	1126	964	873	991	2223	193	1404	1677	1498	1496	199	79	2	600	8672	2743	6708	33	3	4790	261	32	4
			1291	476	384	101	588	985	168	814	923	409	199	788	904	816	753	250	255	0	363	2708	859	2380	54	12	2592	298	56	17
			1286	309	540	121	462	463	202	896	980	484	174	995	1064	1068	1074	204	236	2	316	3538	1244	3219	54	14	2947	380	57	15
			2336	132	633	54	661	748	56	640	649	781	69	749	1081	741	921	105	125	3	294	5250	2224	3968	25	11	3059	207	22	12
			1579	132	847	50	396	404	77	591	627	635	107	907	875	833	755	88	109	0	306	5333	2442	3048	42	18	2809	124	42	20
		hM3Dq	664	983	461	82	3053	276	39	496	539	303	99	629	905	706	967	131	148	1	173	3194	708	2939	15	35	1897	168	16	37
			774	316	429	36	333	295	14	529	603	400	102	710	912	867	1076	93	208	0	278	4393	939	4211	63	7	1972	187	69	6
			1395	405	621	73	518	470	51	852	853	690	71	1158	1684	1223	1458	70	109	0	288	7354	2592	6971	26	11	3678	474	34	9
			2003	357	531	90	328	362	91	1112	1215	1300	205	1718	1387	1701	1615	207	99	0	401	7359	2199	7097	22	21	4077	415	25	22
			1957	2207	307	151	671	576	304	1515	1536	862	198	1733	1965	1947	1962	223	81	10	1654	6415	1772	5787	21	3	5332	206	25	8
			1835	1696	796	129	896	689	566	1416	1453	810	199	1332	1715	1534	1625	233	77	17	1276	4091	1508	3522	15	3	4689	242	17	5
			1162	476	415	74	265	482	135	766	965	514	288	1019	1036	944	1009	376	297	0	308	4169	1212	3500	58	31	2517	266	55	35
			1321	791	445	66	176	375	100	834	1054	726	291	1087	1074	981	928	264	250	0	406	4057	1047	3227	89	55	2525	374	93	54
			2858	280	589	49	521	701	139	560	855	822	279	639	626	762	652	298	101	10	247	3766	1700	3166	19	12	2674	276	20	9
			2703	41	749	83	361	614	65	743	1042	1072	264	967	1015	981	1088	286	110	0	380	5115	2181	4516	23	12	3173	226	22	15
LMT index (From de Chaumont et al., 2019
			Rearing	Huddling	SAP	Jump	Move Alone	Stop alone	Rearing isolated	Move in contact	Stop in contact	Rearing in contact	Total contacts	Contact nose-nose	Contact nose-anogenital	Contact side-side	Contact side-side opposite	Group of two	Group of three	Train of two	Follow	Social approach	Approach rearing mouse	Make contact	Making a group of three	Making a group of four	Escape from social range	Break contact	Breaking a group of three	Breaking a group of four
Duration (in frames)	Saline	Control	1.04646	1.43893	0.879504	0.878419	0.926905	0.88579	1.51147	0.993241	0.985205	1.19897	0.986659	0.955041	1.01652	0.995393	0.993105	0.98301	0.980109	0	0.963947	0.983662	1.12844	1.01859	0.666667	0.631579	1.00588	1.00368	0.692308	0.576271
			0.95354	0.561074	1.1205	1.12158	1.07309	1.11421	0.488534	1.00676	1.0148	0.801027	1.01334	1.04496	0.983481	1.00461	1.00689	1.01699	1.01989	2	1.03605	1.01634	0.87156	0.981413	1.33333	1.36842	0.994117	0.996319	1.30769	1.42373
			1.09063	0.639391	1.04422	1.08152	1.07609	0.993832	1.70182	0.970352	1.09916	1.19253	1.08508	0.703646	1.09	1.07274	1.21454	1.21789	1.10061	0.571429	0.979592	1.06401	1.0472	1.03681	0.888889	0.363636	1.10469	0.982794	0.988095	0.412698
			0.909366	1.36061	0.955777	0.918478	0.923914	1.00617	0.298182	1.02965	0.900838	0.807468	0.914921	1.29635	0.909999	0.927263	0.785462	0.78211	0.899389	1.42857	1.02041	0.935992	0.952796	0.963189	1.11111	1.63636	0.895308	1.01721	1.0119	1.5873
			0.976238	0.981862	1.06162	0.849885	0.870419	1.22611	1.71114	1.00378	0.942429	1.34886	0.947675	1.08021	1.07334	1.05578	1.06907	0.981196	0.886055	0.883721	0.868642	1.00546	0.871529	1.01696	1.11538	1	0.996769	1.07429	1.03571	1.07692
			1.02376	1.01814	0.938383	1.15012	1.12958	0.773892	0.28886	0.996218	1.05757	0.651141	1.05233	0.919793	0.926659	0.944218	0.930928	1.0188	1.11395	1.11628	1.13136	0.994541	1.12847	0.98304	0.884615	1	1.00323	0.925714	0.964286	0.923077
			1.06873	0.984127	1.01415	1.18575	0.704902	1.18737	0.966292	0.998805	1.14849	1.07894	1.13965	1.13324	1.05897	1.03887	1.21769	1.25306	1.08421	0.9	1.05524	1.06764	1.00816	1.13783	0.415842	0.6875	0.990012	0.931533	0.408163	0.7
			0.931267	1.01587	0.985851	0.814249	1.2951	0.81263	1.03371	1.0012	0.851506	0.921062	0.860347	0.866755	0.941031	0.961126	0.782307	0.746938	0.915787	1.1	0.944758	0.932364	0.991839	0.862171	1.58416	1.3125	1.00999	1.06847	1.59184	1.3
			1.17028	0.811011	0.970982	0.837748	0.974283	1.47191	0.623845	1.08694	1.03717	0.827133	1.04193	0.99441	0.93279	0.916499	1.08505	1.1546	1.00114	2	0.997952	1.01484	1.09785	1.03513	1.06931	1.17949	1.03923	0.977132	1.11927	0.974359
			0.829722	1.18899	1.02902	1.16225	1.02572	0.528091	1.37615	0.913061	0.962831	1.17287	0.958065	1.00559	1.06721	1.0835	0.914952	0.845396	0.998858	0	1.00205	0.985156	0.902149	0.96487	0.930693	0.820513	0.960768	1.02287	0.880734	1.02564
		hM3Dq	1.05172	1.89128	2.66021	1.30395	0.609198	2.56809	1.08076	1.06467	1.16845	2.39795	1.14967	1.06156	1.19431	0.988525	1.28153	1.67839	0.983228	0	1.41429	1.03692	1.1481	1.02578	1.66667	0.421053	1.11644	1.02127	1.84615	0.372881
			0.892383	1.17852	2.55095	1.04863	2.81937	0.551898	0.265204	0.878802	1.0545	1.181	1.02271	0.912502	1.34583	0.883324	1.28302	1.69371	0.706879	2	1.70272	0.98267	1.04194	0.995798	1.51852	0.491228	1.03862	1.01718	1.61538	0.440678
			0.899417	1.44853	0.81992	1.09783	0.697418	0.780663	0.240808	1.22549	1.15993	1.45741	1.1671	1.37553	1.13186	1.33806	0.993942	1.63602	1.03942	6.7619	2.02533	1.06438	1.1412	1.14478	0.432099	0.472727	1.04664	0.905275	0.547619	0.285714
			0.859242	0.866984	0.526494	1.02174	0.817102	0.615619	0.703838	1.10536	1.14326	1.09743	1.13912	0.738873	1.64971	0.912725	1.19253	1.62246	0.962168	1.71429	1.16115	1.09085	1.01857	1.191	1.17284	2.25455	1.07486	1.40178	1.16667	2.06349
			1.09208	0.878678	0.992197	1.37644	0.686305	0.33157	0.214378	1.13635	1.23784	0.757336	1.22917	1.01643	0.715943	1.08747	1.08685	1.54294	0.962378	0	1.12074	1.14299	1.14365	1.14436	0.961538	0.454545	1.0104	0.876044	1.21429	0.230769
			1.00299	1.07658	0.945782	2.06005	1.35543	1.14183	0.460816	0.808537	0.846972	0.665114	0.843686	0.883959	0.553914	0.840506	0.723649	0.995162	0.599792	1.39535	0.784609	0.895496	0.783043	0.891966	0.615385	1.90909	0.891702	0.87956	0.642857	1.46154
			0.603837	3.15507	1.34379	0.97201	1.05997	0.469025	0.797753	0.851972	0.639403	0.755705	0.645054	1.04224	1.19667	1.02669	0.925556	0.681547	0.408507	2.15	1.06652	0.942992	0.842122	0.943342	0.277228	0.6875	0.906382	0.573798	0.428571	0.4
			0.950264	2.63614	1.02715	0.697201	1.26606	0.551392	1	0.861533	1.2085	0.811822	1.18614	1.00036	0.849027	0.957554	1.02175	1.49934	0.923905	0.35	0.694476	0.9719	1.18864	0.976822	0.356436	0.5625	0.892162	0.867567	0.510204	0.5
			1.05734	1.62284	0.415723	0.380795	3.69214	1.62651	1.62077	0.843016	0.653536	0.43326	0.670235	0.500447	0.762309	0.580129	0.456939	0.995551	0.337444	7.85714	1.28328	0.670895	0.943042	0.646289	1.16832	3.17949	0.98302	0.982558	0.990826	3.38462
			0.923152	1.09532	0.938053	0.864238	1.3798	0.376939	0.24813	1.16275	1.03653	0.682276	1.05238	0.942755	0.942726	1.09565	0.924931	1.14104	1.02952	0	1.1099	1.05843	1.20446	1.047	1.32673	1.84615	1.19722	1.15194	1.19266	2.10256
	CNO	Control	1.00424	0.692852	0.377812	0.325	0.332297	0.947886	1.3907	1.01157	1.02665	1.00821	1.0249	1.04232	1.24325	1.01733	1.04122	1.08353	0.965574	#DIV/0!	1.21853	1.06042	1.09269	1.0864	0.466667	0.603774	0.986575	1.06437	0.482759	0.538462
			0.995762	1.30715	1.62219	1.675	1.6677	1.05211	0.609302	0.988432	0.973348	0.991788	0.975097	0.957676	0.756748	0.982667	0.958779	0.916474	1.03443	#DIV/0!	0.78147	0.93958	0.907306	0.913598	1.53333	1.39623	1.01343	0.935627	1.51724	1.46154
			1.39863	1.23187	1.21736	0.387795	0.803231	1.30424	1.21311	0.738458	1.29931	1.33333	1.22684	0.922921	0.916811	1.20262	1.09897	1.37774	1.51816	#DIV/0!	0.902502	1.06851	1.0365	1.04284	1.37143	1.64706	1.02076	0.712292	1.44186	1.57895
			0.60137	0.768133	0.782636	1.6122	1.19677	0.69576	0.786885	1.26154	0.700692	0.666667	0.773162	1.07708	1.08319	0.797377	0.901027	0.622259	0.481837	#DIV/0!	1.0975	0.931494	0.963501	0.957157	0.628571	0.352941	0.979239	1.28771	0.55814	0.421053
			1.00523	1.07345	0.791542	0.85567	0.890277	0.940089	0.809365	0.931769	0.900573	0.531526	0.902803	1.07618	1.00066	0.988111	0.951594	0.951527	0.661411	0.564103	0.923982	1.0762	1.17308	1.02868	0.705882	1.33333	0.926883	0.866953	0.745098	1.2
			0.99477	0.926554	1.20846	1.14433	1.10972	1.05991	1.19064	1.06823	1.09943	1.46847	1.0972	0.923824	0.99934	1.01189	1.04841	1.04847	1.33859	1.4359	1.07602	0.923798	0.826919	0.971321	1.29412	0.666667	1.07312	1.13305	1.2549	0.8
			1.33412	0.991037	0.912687	0.901575	1.00115	1.54272	1.13756	0.932515	0.914921	0.975085	0.918047	0.841639	0.891175	0.844017	0.850219	1.03606	0.784107	0	1.09499	0.899849	0.846423	0.866577	1	0.923077	0.920551	0.860243	0.99115	1.0625
			0.665883	1.00896	1.08731	1.09843	0.998847	0.457276	0.862437	1.06748	1.08508	1.02491	1.08195	1.15836	1.10883	1.15598	1.14978	0.963939	1.21589	2	0.905009	1.10015	1.15358	1.13342	1	1.07692	1.07945	1.13976	1.00885	0.9375
			1.09575	0.764618	0.608414	1.04386	1.23907	1.26878	0.498031	1.10573	1.12573	1.02277	1.12354	1.05405	1.13805	0.866871	0.94051	1.0962	1.17851	2	1.15355	1.03166	1.01561	1.16035	0.746269	0.758621	1.07159	1.27934	0.6875	0.75
			0.904253	1.23538	1.39159	0.95614	0.760929	0.731217	1.50197	0.894274	0.874267	0.977231	0.876455	0.945951	0.861955	1.13313	1.05949	0.903804	0.821494	0	0.846449	0.968337	0.98439	0.839655	1.25373	1.24138	0.928406	0.720656	1.3125	1.25
		hM3Dq	0.671819	0.606977	0.250724	0.610714	0.718862	2.68082	0.244186	0.867172	1.15173	0.761845	1.11874	1.20415	1.33898	0.548474	1.15709	1.29048	0.961482	#DIV/0!	0.785498	0.848951	0.845802	0.88072	0.5	1.32075	0.946873	0.883538	0.551724	1.42308
			0.862215	0.230788	0.225335	0.282143	0.130617	0.397548	0.134884	0.871161	1.3638	1.07896	1.30668	1.44896	1.30163	0.722995	1.40249	1.34102	1.37764	#DIV/0!	1.06344	1.16017	0.984515	1.24536	2.1	0.264151	0.889501	0.90516	2.37931	0.230769
			0.924344	4.53508	0.525349	0.324803	0.35156	0.230592	0.219945	0.849983	1.40055	0.906055	1.3294	0.956293	1.76572	0.877624	1.69395	1.5216	1.77778	#DIV/0!	0.904228	1.28721	1.25032	1.33392	1.48571	1.29412	1.05317	0.935105	1.5814	0.947368
			1.00566	1.60048	0.833333	0.364173	0.352527	0.292971	0.393443	1.38187	1.41766	1.81437	1.41304	1.28104	1.16308	1.46331	1.31197	2.02951	1.62282	#DIV/0!	1.09922	1.42354	1.11686	1.49654	1.25714	2.47059	1.21419	1.27442	1.16279	2.31579
			1.26818	2.27932	0.191651	1.71649	1.11658	1.14265	0.315955	2.40393	0.780117	0.289793	0.896227	1.53952	1.29858	0.965856	0.691579	0.845847	1.09143	4.41026	3.26238	0.819071	0.719002	0.983583	0.823529	0.666667	1.6015	1.64592	0.980392	1.6
			1.16196	1.45989	0.417999	1.48969	1.20426	1.43132	0.996262	2.42986	0.507215	0.281759	0.644692	0.810322	1.04536	0.55857	0.482824	0.51294	1.13285	10.8718	2.85826	0.667376	0.624291	0.787791	0.588235	0.666667	1.46985	1.46853	0.666667	1
			0.894918	1.12548	0.905224	0.629921	0.613535	0.628619	0.686131	0.77514	1.25006	1.1275	1.18245	1.50083	0.91315	1.00433	0.970203	1.18919	1.2519	0	0.80829	1.12804	1.00286	1.05025	1.07407	2.38462	0.79539	0.937673	0.973451	2.1875
			0.619477	2.45455	1.01418	0.574803	0.584555	0.319797	0.452555	0.875167	1.14194	2.12311	1.1048	1.37458	1.00666	1.09494	0.953119	1.11401	1.14016	0	1.21416	1.13553	0.889348	1.07798	1.64815	4.23077	0.814576	0.955116	1.64602	3.375
			1.34939	1.86207	0.291162	1	1.93238	1.0111	0.929134	1.08579	1.17653	1.32923	1.1853	0.808763	0.881159	0.784961	0.72654	1.12162	1.28582	6.4	1.07294	0.935886	0.836989	1.06263	0.567164	0.827586	1.13024	1.39211	0.625	0.5625
			1.41538	0.221889	0.402624	1.64912	1.48087	1.31466	0.687008	1.19406	1.37206	1.79446	1.37878	1.14311	1.67197	1.06311	1.10152	1.43284	1.43719	0	1.27831	1.14715	1.03122	1.31892	0.686567	0.827586	1.24582	1.40441	0.6875	0.9375
			Rearing	Huddling	SAP	Jump	Move Alone	Stop alone	Rearing isolated	Move in contact	Stop in contact	Rearing in contact	Total contacts	Contact nose-nose	Contact nose-anogenital	Contact side-side	Contact side-side opposite	Group of two	Group of three	Train of two	Follow	Social approach	Approach rearing mouse	Make contact	Making a group of three	Making a group of four	Escape from social range	Break contact	Breaking a group of three	Breaking a group of four
Number of events	Saline	Control	1.0097	1.41235	1.01729	0.857143	0.786056	1.07776	1.42208	1.01562	0.991939	1.06371	0.729614	0.965562	0.998488	0.998826	1.03132	0.975945	1.07051	0	0.955624	0.946984	1.1124	0.987629	0.666667	0.631579	1.01087	0.995204	0.692308	0.576271
			0.9903	0.587654	0.982706	1.14286	1.21394	0.922237	0.577922	0.984381	1.00806	0.936288	1.27039	1.03444	1.00151	1.00117	0.968682	1.02405	0.929487	2	1.04438	1.05302	0.887603	1.01237	1.33333	1.36842	0.98913	1.0048	1.30769	1.42373
			1.31864	0.82015	1.149	1.09877	0.987456	1.0183	1.74343	1.05133	1.04762	1.14213	0.87987	0.974492	1.03012	1.01623	1.23539	0.971429	1.07156	0.571429	0.993614	1.05835	1.07814	1.03917	0.888889	0.363636	1.14259	1.0773	0.988095	0.412698
			0.68136	1.17985	0.851001	0.901235	1.01254	0.981702	0.256572	0.948671	0.952381	0.857868	1.12013	1.02551	0.969875	0.983765	0.764605	1.02857	0.92844	1.42857	1.00639	0.94165	0.921862	0.960832	1.11111	1.63636	0.857414	0.922699	1.0119	1.5873
			1.10667	0.980423	1.14984	0.858639	0.761194	0.659406	1.67298	0.958265	0.927536	1.21451	0.750831	0.99574	0.948478	0.973852	0.98117	0.729483	0.96861	0.666667	0.8985	0.947078	0.820096	0.954314	1.11538	1	0.98591	0.935917	1.03571	1.07692
			0.893328	1.01958	0.850156	1.14136	1.23881	1.34059	0.327016	1.04173	1.07246	0.785492	1.24917	1.00426	1.05152	1.02615	1.01883	1.27052	1.03139	1.33333	1.1015	1.05292	1.1799	1.04569	0.884615	1	1.01409	1.06408	0.964286	0.923077
			1.16515	1.02098	0.985294	1.19075	0.688249	0.662175	0.905109	1.0077	1.00053	1.16456	0.67	1.11468	1.0416	1.07311	1.20554	0.997429	1.06182	1.2	0.939086	1.06693	1.04387	1.13204	0.415842	0.6875	1.02019	0.957938	0.408163	0.7
			0.834854	0.979021	1.01471	0.809249	1.31175	1.33782	1.09489	0.992296	0.999474	0.835443	1.33	0.885324	0.958398	0.926885	0.794462	1.00257	0.938182	0.8	1.06091	0.933066	0.956128	0.867956	1.58416	1.3125	0.979815	1.04206	1.59184	1.3
			1.18324	0.905464	1.00109	0.844444	0.839669	1.15152	0.96063	1.00503	1.03221	0.94382	1.00565	1.01311	1.10888	0.920738	0.996554	0.997647	1.02924	2	0.947491	0.980014	1.05658	0.987035	1.06931	1.17949	1.01332	0.980251	1.11927	0.974359
			0.816764	1.09454	0.998907	1.15556	1.16033	0.848485	1.03937	0.99497	0.967788	1.05618	0.99435	0.986892	0.891116	1.07926	1.00345	1.00235	0.97076	0	1.05251	1.01999	0.943416	1.01297	0.930693	0.820513	0.986679	1.01975	0.880734	1.02564
		hM3Dq	1.28314	1.9037	2.02238	1.33333	0.63568	0.777626	1.05844	1.01081	0.989635	1.76731	0.866953	1.03894	1.28455	0.984146	1.14047	0.536082	0.923077	0	1.29412	1.07751	1.16033	1.12631	1.66667	0.421053	1.14918	1.02638	1.84615	0.372881
			1.02725	1.58272	1.99186	1.02721	5.80725	2.48568	0.233766	0.88346	0.858349	1.3241	0.824034	0.912134	1.29664	0.768644	0.87938	0.536082	0.891026	2	1.484	1.01408	0.867769	1.01902	1.51852	0.491228	1.04103	1.01679	1.61538	0.440678
			1.15498	1.15422	1.26136	1.12346	0.938676	1.04057	0.231335	1.10632	1.10354	1.40609	0.902597	1.03142	1.09699	1.17651	1.09395	1.11597	0.910092	4.28571	1.7037	1.10213	1.2299	1.15243	0.432099	0.472727	1.0966	1.02331	0.547619	0.285714
			0.762485	0.881131	0.656571	1.03704	0.77561	0.841687	0.403785	1.16224	1.23547	1.16244	1.39935	0.876155	1.49669	1.0867	1.40348	1.22689	0.895413	1.71429	1.06513	1.0507	1.04372	1.10888	1.17284	2.25455	1.08332	2.02945	1.16667	2.06349
			1.27478	0.826938	1.31426	1.39267	1.12935	1.27921	0.270531	1.02537	1.06855	0.802073	1.27575	1.02471	0.976276	1.28937	1.28651	1.28875	1.0852	0	1.24978	1.27576	1.22392	1.26535	0.961538	0.454545	1.13927	1.00745	1.21429	0.230769
			0.913683	0.992952	1.0052	1.97906	1.93367	1.40792	0.404311	0.814239	0.788876	0.683938	0.750831	0.704345	0.682962	0.757118	0.798473	0.620061	0.600897	0.666667	0.792586	0.968472	0.749282	0.942417	0.615385	1.90909	0.968552	0.974665	0.642857	1.46154
			0.698962	1.68531	1.42892	0.901734	1.88969	1.12223	0.832117	0.922958	0.773277	0.962025	0.98	0.96019	1.09194	1.02936	0.899894	1.32134	1.01091	2.4	1.36041	0.94911	0.93261	0.948657	0.277228	0.6875	1.02691	0.583446	0.428571	0.4
			1.5313	1.95804	1.01961	0.65896	1.68825	1.71511	0.875912	0.938367	0.996318	0.888023	0.865	0.936423	0.890601	0.915371	0.883919	0.879177	0.632727	0.4	0.959391	0.989722	1.23564	0.98539	0.356436	0.5625	0.94323	0.854817	0.510204	0.5
			0.602339	1.46401	0.456831	0.392593	1.66942	1.31629	2.26772	0.707819	0.75115	0.500624	1.32203	0.681037	0.6961	0.610159	0.604411	0.931765	0.760234	8	0.826138	0.544051	0.742798	0.522654	1.16832	3.17949	0.75841	0.72711	0.990826	3.38462
			0.666667	0.943625	0.957377	0.866667	0.733884	0.551136	0.472441	1.18976	1.2892	0.831461	1.36158	1.02126	0.960455	1.31026	1.03308	1.27059	1.07992	0	1.10152	1.03231	1.19187	1.03304	1.32673	1.84615	1.09528	0.971275	1.19266	2.10256
	CNO	Control	1.00247	0.452279	0.943804	0.320611	0.0850112	0.637838	1.41463	1.03478	0.964525	0.921596	0.723005	1.00082	1.07342	1.00797	0.996535	1.09705	1.07006	#DIV/0!	1.23422	1.03089	1.06134	1.08962	0.466667	0.603774	0.893119	0.959184	0.482759	0.538462
			0.997531	1.54772	1.0562	1.67939	1.91499	1.36216	0.585366	0.965217	1.03547	1.0784	1.277	0.999181	0.926579	0.992032	1.00347	0.902954	0.929936	#DIV/0!	0.765784	0.969113	0.938661	0.910385	1.53333	1.39623	1.10688	1.04082	1.51724	1.46154
			1.06054	1.2186	0.75134	0.427835	0.58101	0.552208	1.20867	0.864619	0.92234	1.18678	1.40541	0.986035	0.861012	1.18715	0.997947	1.38462	1.1573	#DIV/0!	0.892396	1.24697	1.12907	1.23345	1.37143	1.64706	1.02787	0.892388	1.44186	1.57895
			0.939464	0.781395	1.24866	1.57216	1.41899	1.44779	0.791328	1.13538	1.07766	0.813216	0.594595	1.01397	1.13899	0.812851	1.00205	0.615385	0.842697	#DIV/0!	1.1076	0.753032	0.870926	0.766548	0.628571	0.352941	0.972127	1.10761	0.55814	0.421053
			0.762037	1.37238	0.696439	0.877778	0.803564	0.692218	0.844125	0.872093	0.877054	0.613658	1.02771	0.883055	1.08461	0.836957	0.893491	1.02211	0.775194	1	0.917944	1.08591	1.25442	1.0439	0.705882	1.33333	0.960616	0.736077	0.745098	1.2
			1.23796	0.627622	1.30356	1.12222	1.19644	1.30778	1.15588	1.12791	1.12295	1.38634	0.972292	1.11695	0.915393	1.16304	1.10651	0.977887	1.22481	1	1.08206	0.914093	0.745583	0.9561	1.29412	0.666667	1.03938	1.26392	1.2549	0.8
			1.00194	1.21274	0.831169	0.90991	1.12	1.3605	0.908108	0.952047	0.970047	0.916013	1.06702	0.883904	0.918699	0.866242	0.824302	1.10132	1.0387	0	1.06922	0.867115	0.816928	0.850152	1	0.923077	0.935909	0.879056	0.99115	1.0625
			0.99806	0.787261	1.16883	1.09009	0.88	0.639503	1.09189	1.04795	1.02995	1.08399	0.932976	1.1161	1.0813	1.13376	1.1757	0.898678	0.961303	2	0.930781	1.13289	1.18307	1.14985	1	1.07692	1.06409	1.12094	1.00885	0.9375
			1.19336	1	0.855405	1.03846	1.25071	1.29861	0.842105	1.03981	1.01724	1.10311	0.784091	0.904589	1.10532	0.94155	1.09905	1.08808	1.06838	2	0.98	0.992157	0.953279	1.13113	0.746269	0.758621	1.0426	1.25076	0.6875	0.75
			0.806641	1	1.14459	0.961538	0.74929	0.701389	1.15789	0.960195	0.982759	0.896893	1.21591	1.09541	0.894683	1.05845	0.900955	0.911917	0.931624	0	1.02	1.00784	1.04672	0.868871	1.25373	1.24138	0.957396	0.749245	1.3125	1.25
		hM3Dq	0.819753	0.700142	0.664265	0.625954	0.758886	0.745946	0.380488	1.07826	1.03356	0.833563	0.929577	1.0303	1.32893	0.937583	1.34026	1.10549	0.942675	#DIV/0!	0.704684	0.962483	0.796849	0.995765	0.5	1.32075	0.925817	1.14286	0.551724	1.42308
			0.955556	0.225071	0.618156	0.274809	0.082774	0.797297	0.136585	1.15	1.15628	1.10041	0.957746	1.16298	1.33921	1.15139	1.49134	0.78481	1.32484	#DIV/0!	1.13238	1.32379	1.05684	1.42673	2.1	0.264151	0.962421	1.27211	2.37931	0.230769
			0.922924	1.88372	0.665595	0.376289	0.195177	0.149849	0.276423	0.969283	0.907447	0.930546	0.548263	0.98011	1.3413	0.982329	1.19754	0.538462	1.22472	#DIV/0!	0.826399	1.38272	1.35176	1.42193	1.48571	1.29412	1.19902	1.24409	1.5814	0.947368
			1.32517	1.66047	0.569132	0.463918	0.123587	0.115415	0.493225	1.26507	1.29255	1.7532	1.58301	1.45408	1.10474	1.36627	1.32649	1.59231	1.11236	#DIV/0!	1.15065	1.38366	1.14681	1.44763	1.25714	2.47059	1.3291	1.08924	1.16279	2.31579
			0.418789	1.74674	0.179218	1.67778	0.54354	0.66899	0.364508	1.95736	1.74051	0.537574	0.997481	1.37868	1.0726	1.51165	1.45118	1.09582	1.25581	5	2.98287	0.676188	0.481653	0.824829	0.823529	0.666667	1.15699	0.997579	0.980392	1.6
			0.392681	1.3423	0.464682	1.43333	0.7258	0.800232	0.678657	1.82946	1.64646	0.505145	1.00252	1.05967	0.936135	1.19099	1.20192	1.14496	1.1938	8.5	2.30117	0.431222	0.409894	0.501995	0.588235	0.666667	1.01747	1.17191	0.666667	1
			0.901824	1.21274	0.898268	0.666667	0.504762	0.665746	0.72973	0.895906	1.01419	1.15118	1.54424	1.14302	1.05285	1.00212	1.10454	1.65639	1.20978	0	0.907216	1.33493	1.15264	1.25022	1.07407	2.38462	0.908828	0.784661	0.973451	2.1875
			1.02522	2.01529	0.963203	0.594595	0.335238	0.517956	0.540541	0.975439	1.10772	1.62598	1.56032	1.21929	1.09146	1.0414	1.01587	1.163	1.01833	0	1.19588	1.29907	0.99572	1.15271	1.64815	4.23077	0.911717	1.10324	1.64602	3.375
			1.46003	2.12121	0.795946	0.942308	0.985809	1.21701	2.09023	0.909829	1.34013	1.16102	3.17045	0.771739	0.640082	0.968234	0.778043	3.08808	0.863248	6.66667	0.823333	0.711707	0.728676	0.902509	0.567164	0.827586	0.911384	1.66767	0.625	0.5625
			1.38084	0.310606	1.01216	1.59615	0.683065	1.06597	0.977444	1.20715	1.63323	1.51412	3	1.16787	1.03783	1.24651	1.29833	2.96373	0.940171	0	1.26667	0.966645	0.934848	1.28734	0.686567	0.827586	1.08146	1.36556	0.6875	0.9375

## Sheet: 1-90minutes
			Raw values
			Individual behaviours				Isolated behaviours			Position in contact			Type of contact					Social configuration				Social approach					Social escape
			Rearing	Huddling	SAP	Jump	Move Alone	Stop alone	Rearing isolated	Move in contact	Stop in contact	Rearing in contact	Total contacts	Contact nose-nose	Contact nose-anogenital	Contact side-side	Contact side-side opposite	Group of two	Group of three	Train of two	Follow	Social approach	Approach rearing mouse	Make contact	Making a group of three	Making a group of four	Escape from social range	Break contact	Breaking a group of three	Breaking a group of four
Duration (in frames)	Saline	Control	50378	1368	1135	311	5063	26685	758	6466	29033	467	35499	5523	6615	11884	11955	8216	16655	0	762	15869	1722	14303	18	18	8694	2454	18	17
			45902	418	1446	369	2431	37598	245	6554	29905	312	36459	6043	6400	11994	12121	8500	17331	5	819	16392	1330	13781	36	39	8533	2436	34	42
			103763	2650	16056	281	7608	47247	2225	6721	68082	2523	74803	9319	11479	15562	15135	20653	26471	12	830	32202	7983	27309	84	14	14827	3571	98	14
			80397	3857	5709	238	7416	40293	485	6462	50602	2027	57064	14427	10134	12496	10803	9842	19543	30	788	26225	6146	22922	139	94	11887	3654	133	96
			75882	9322	8246	184	2956	39083	5284	5586	60761	1448	66347	8391	12740	14877	16729	30137	25425	19	994	27143	2354	23917	29	11	11522	2457	29	14
			92514	4448	8026	252	5177	57546	3086	5555	66067	699	71622	7160	10643	15116	15777	29712	31125	24	1282	26279	3048	23243	23	11	12138	2119	27	12
			73975	806	1326	298	1510	55089	172	2932	51437	1442	55762	4682	5145	4944	7557	27969	18496	18	470	12645	3212	12013	22	11	5856	1966	21	14
			71566	958	1289	160	2972	49895	184	2932	41413	1231	45471	3582	4572	4575	4855	20541	15633	22	419	11044	3160	9039	80	21	5980	2388	78	26
			127884	2775	4340	366	1698	56999	743	6319	77368	2434	85133	11342	10214	14931	17410	32255	35310	14	909	31339	6453	26527	72	26	12196	3379	78	23
			88819	2113	2828	428	3075	25095	2498	5358	70022	3055	76618	10864	11455	14544	13139	22021	37029	0	901	28922	5233	23106	83	26	11949	3649	87	29
		hM3Dq	50655	1476	3433	431	2052	68809	542	6931	34433	934	41364	6139	7772	11802	15427	14028	16708	0	1118	16725	1752	14404	45	12	9600	2497	48	11
			42958	878	3292	345	6357	20194	133	5721	31075	460	36796	5277	8758	10546	15445	14156	12012	5	1346	15849	1590	13983	41	14	8915	2487	42	13
			93320	4671	6508	285	5852	36008	611	8589	77413	6810	86002	16705	14948	20524	15390	29360	28963	142	2012	34227	7882	31164	60	20	15285	3542	77	15
			83127	2704	4886	228	6063	24727	903	7496	69499	2564	76995	10897	15489	13694	15793	22654	26662	57	981	33941	8155	31374	147	78	15097	4749	146	88
			82990	2182	7379	298	2106	12704	662	6328	78300	813	84628	7866	8196	16888	18132	46509	27334	0	1269	29667	3089	26491	26	5	11548	2003	34	3
			79726	2696	7669	448	4688	56395	5556	4491	50316	714	54807	6833	6280	11670	11273	29020	15002	30	887	22106	2115	19617	16	21	10259	2001	18	19
			53950	2609	1762	195	2391	35114	144	2505	29967	1010	32921	4306	5814	4886	5744	16680	6944	43	474	11225	2683	9979	14	11	5395	1211	21	8
			84844	2183	1343	148	2920	40645	179	2526	56458	1085	60480	4134	4126	4558	6341	35412	15771	7	310	11535	3787	10243	18	9	5409	1941	25	10
			104517	5175	1410	177	6626	55561	2131	5081	53296	1690	59526	5714	7596	10263	8090	26519	15439	55	1207	19910	5359	15665	79	65	11952	3061	75	70
			96279	1732	2803	300	4173	22455	758	6927	71871	2007	80658	9558	9940	14957	13996	25861	37229	0	1048	30135	6692	24578	102	53	14781	3867	100	62
	CNO	Control	52689	5002	2738	305	6428	18195	598	2636	36776	799	39412	12374	8029	19270	11271	23285	12972	0	668	21416	2506	14813	15	17	5444	1121	16	15
			60104	10365	11758	516	15647	40055	262	2599	28779	786	31378	7059	4203	15468	11231	14580	13643	0	1609	16147	2093	9811	50	39	5754	997	49	38
			111632	980	6117	238	7727	86899	1154	3271	38785	2356	42056	5448	5279	13203	11609	11531	13520	0	523	15644	5211	13704	24	14	7842	1608	31	15
			32391	323	3705	819	9181	24582	576	5588	20916	1178	26504	6358	6237	8754	9518	5208	4291	0	636	13638	4844	12578	11	3	7523	2907	12	4
			80235	3221	3096	170	3993	51110	2237	4075	45180	3714	49255	7514	7222	14798	19164	38473	8384	11	969	25510	8831	16700	20	6	10749	1263	21	6
			83238	2299	5366	241	4813	49795	4340	4888	60401	10264	65289	6762	7537	15250	21184	48408	14483	28	1263	23334	6279	16574	33	3	12684	1647	32	4
			123653	994	2006	444	3145	89942	1022	5735	38966	1234	44989	7478	8321	10527	9806	13129	21818	0	1004	20640	5022	15798	98	41	11291	2846	105	43
			85807	1773	1747	376	4114	50176	1116	5927	40175	1413	46490	7945	7571	9147	9858	16582	19866	30	1218	18695	4537	15196	190	83	12367	3852	192	85
			58460	268	4809	163	2495	42570	1088	3907	41308	2311	45953	3638	4462	6102	6717	19605	22613	25	779	17863	6278	13035	31	15	8424	1524	27	14
			44986	536	10685	141	1544	26740	797	3413	28160	2238	31821	3655	4109	7062	7112	11373	16713	0	544	17814	6765	10180	49	19	7551	1227	52	21
		hM3Dq	49935	3590	1820	177	8157	75783	105	2347	26840	603	29187	5796	7768	8256	12366	13557	12475	5	1343	18343	1952	9375	24	36	5767	1085	23	39
			56757	3419	1683	167	7716	16799	58	2279	35484	855	37763	13458	7977	17320	13220	22176	12432	10	2579	18245	2265	10727	71	16	6195	1004	75	17
			49787	1907	2487	165	2546	8103	161	3765	41807	1601	45572	5645	10167	9635	17894	12735	15832	0	524	18846	6286	17529	26	11	8091	2111	34	9
			62423	674	4976	185	2859	19583	1556	6121	42318	3206	48439	7562	6697	16065	13859	16986	14452	0	637	20842	5615	19666	22	21	9328	2877	25	22
			96834	5902	713	339	4802	58116	844	9569	44633	2046	54202	9572	9129	14688	14604	39566	12238	86	3399	20140	5493	17881	22	3	16831	2329	27	8
			89784	3235	6044	289	5931	94483	7929	8911	24388	1964	33299	4259	6337	7330	8972	20679	10222	212	2918	18227	4680	11799	16	3	17631	2054	17	5
			95608	2811	1586	532	1991	40486	628	5969	59638	1613	65922	10112	9879	12521	12251	29121	26759	5	1837	28130	5515	17508	92	72	12601	3761	93	78
			84237	2131	1658	336	2198	28722	481	6263	54938	2874	61651	9256	7786	12108	11423	27076	24533	0	1476	24460	4878	17010	103	72	12122	3472	103	74
			80900	661	2923	143	3569	63224	485	3565	34109	2714	38535	2854	3354	5052	4743	13391	21409	80	647	15893	5749	11197	39	13	8874	2017	43	11
			85283	185	4286	230	2324	69782	351	4358	51024	3571	56707	4535	6766	7035	7328	25369	27603	0	864	20440	7153	15202	34	12	9654	2158	31	17
			Rearing	Huddling	SAP	Jump	Move Alone	Stop alone	Rearing isolated	Move in contact	Stop in contact	Rearing in contact	Total contacts	Contact nose-nose	Contact nose-anogenital	Contact side-side	Contact side-side opposite	Group of two	Group of three	Train of two	Follow	Social approach	Approach rearing mouse	Make contact	Making a group of three	Making a group of four	Escape from social range	Break contact	Breaking a group of three	Breaking a group of four
Number of events	Saline	Control	1096	862	500	137	3242	417	219	1268	1292	192	85	1500	1651	1701	1663	142	167	0	463	5183	673	4750	18	18	3780	415	18	17
			1072	238	483	168	896	346	89	1229	1313	169	148	1607	1656	1705	1562	149	145	1	506	5760	537	4869	36	39	3640	419	34	42
			3737	1379	1718	128	1557	1412	898	1653	1710	1163	320	1773	1912	1986	2328	375	412	2	479	11800	3364	10563	84	14	6547	609	98	14
			2057	1518	1104	103	1812	1592	171	1321	1445	971	462	1871	1807	1825	1565	407	393	5	442	9129	2280	8347	139	94	4750	540	133	96
			1469	1910	2383	82	825	843	2251	1175	1188	586	114	1767	2017	1688	1946	121	109	2	518	9852	857	8591	29	11	5020	318	29	14
			1315	1631	1704	110	2150	2310	1541	1282	1375	379	194	1788	2275	1794	2058	215	116	4	627	10259	1233	9229	23	11	5627	360	27	12
			1892	438	402	128	301	424	62	658	972	598	138	938	1014	932	1132	197	147	3	187	4329	1154	4137	22	11	2431	353	21	14
			1475	446	414	70	729	4799	75	644	1087	429	364	746	933	806	746	294	130	2	209	3774	1057	3119	80	21	2344	407	78	26
			3947	1083	1245	164	376	989	131	1369	1896	931	321	2097	2347	1788	1748	411	376	2	516	10458	2556	9491	72	26	5608	663	78	23
			2647	998	1037	192	644	856	261	1337	1798	974	350	1949	1967	1863	1692	380	344	0	553	9839	2133	8661	83	26	5370	675	87	29
		hM3Dq	1391	837	994	197	1057	304	163	1262	1289	319	101	1614	2124	1676	1839	78	144	0	627	5895	702	5417	45	12	4244	428	48	11
			1112	641	979	151	4254	917	36	1103	1118	239	96	1417	2144	1309	1418	78	139	1	719	5547	525	4901	41	14	3831	424	42	13
			4078	1705	1962	128	1665	1619	162	1820	1915	2319	373	1987	2383	2626	2486	496	430	15	965	12781	3194	11978	60	20	6724	634	77	15
			2373	1159	1505	103	1388	1339	206	1734	1932	1235	535	1686	2595	2303	2630	463	397	8	510	11643	3200	10959	147	78	6517	1046	146	88
			1723	1058	2528	133	749	713	364	1259	1369	387	195	1810	2040	2238	2567	214	122	0	710	12375	1279	11073	26	5	5689	341	34	3
			1278	1289	2084	190	1589	852	2624	997	1010	330	117	1240	1425	1303	1569	106	67	2	449	8766	783	7684	16	21	4916	327	18	19
			1385	732	585	80	881	781	59	603	755	494	199	808	1063	894	845	260	139	6	269	3888	1031	3478	14	11	2466	215	21	8
			2621	849	416	62	817	3203	61	610	1096	456	273	789	868	796	830	272	88	1	191	4016	1366	3543	18	9	2300	331	25	10
			2097	1499	537	82	801	960	342	1012	1460	627	361	1413	1476	1270	1130	366	299	8	481	6001	1706	5025	79	65	4238	456	75	70
			2196	758	1038	135	609	719	148	1605	2334	840	430	1997	2051	2232	1729	431	347	0	580	9892	2563	8756	102	53	6074	649	100	62
	CNO	Control	843	2267	655	140	3322	372	145	514	533	336	88	1253	826	938	830	145	186	0	350	6556	944	6335	15	17	2784	148	16	15
			1080	4647	734	242	9808	1407	60	501	584	393	182	1996	1276	1548	1432	155	168	0	996	7713	840	4542	50	39	3243	166	49	38
			1916	589	784	102	2094	2286	360	760	867	880	182	1165	1081	1478	1215	180	103	0	311	6632	2165	6047	24	14	3153	340	31	15
			1420	168	1165	305	4098	4660	146	998	1013	603	77	1198	1430	1012	1220	80	75	0	386	4005	1670	3758	11	3	2982	422	12	4
			4143	2056	1310	81	1153	713	792	828	935	990	218	1303	2156	1192	1343	222	54	2	528	12394	4627	7841	20	6	5498	163	21	6
			6441	943	2770	110	1599	1213	1408	1103	1225	2241	202	1651	1945	1652	1696	212	83	2	679	11027	2779	7801	33	3	6013	271	32	4
			2226	640	622	199	623	1357	172	1422	1625	578	316	1692	1932	1551	1442	416	538	0	621	5361	1944	4774	98	41	4424	495	105	43
			1849	1033	655	164	592	846	286	1434	1786	694	433	1551	1726	1437	1452	304	488	4	642	5442	1684	4811	190	83	4438	611	192	85
			3050	140	866	74	736	998	109	833	1145	1051	255	963	1297	1121	1245	293	142	3	408	6600	2626	5214	31	15	3994	258	27	14
			2314	187	1134	64	463	527	103	866	930	892	158	1120	1120	1018	978	163	154	0	369	7046	3153	4111	49	19	3738	200	52	21
		hM3Dq	1001	2340	464	85	4258	1044	39	571	598	303	161	1298	1505	1433	1638	192	173	1	833	8822	711	4113	24	36	3045	215	23	39
			797	2381	436	77	3681	2003	14	561	642	401	136	1924	1946	1806	1870	118	225	2	1470	8606	940	4876	71	16	3432	197	75	17
			1395	405	621	73	518	470	51	852	853	690	71	1158	1684	1223	1458	70	109	0	288	7354	2592	6971	26	11	3678	474	34	9
			2172	358	585	90	380	413	250	1112	1215	1300	205	1718	1387	1701	1615	207	99	0	401	7359	2199	7097	22	21	4077	415	25	22
			1988	2666	313	154	698	601	308	1732	1752	876	201	1930	2150	2047	2119	226	84	10	1694	8217	1817	7299	22	3	5933	213	27	8
			5980	1698	3421	129	1540	1342	2557	1419	1459	810	204	1333	1715	1535	1626	238	78	17	1278	6809	1508	3551	16	3	7217	243	17	5
			1769	1527	511	246	318	641	142	1673	2016	764	418	2148	2283	2160	1995	610	610	1	1010	8364	2443	6541	92	72	5038	634	93	78
			2309	912	611	156	240	543	125	1702	2030	1175	376	2136	2089	2073	1852	413	476	0	861	7276	2068	5942	103	72	4714	634	103	74
			4171	304	936	63	719	1601	151	742	1115	950	354	847	824	1016	848	366	141	10	303	5180	2334	4034	39	13	3666	337	43	11
			4433	107	1111	103	397	963	67	1072	1692	1395	530	1270	1300	1283	1417	571	153	0	495	6805	2895	6036	34	12	4244	412	31	17
LMT index (From de Chaumont et al., 2019
			Rearing	Huddling	SAP	Jump	Move Alone	Stop alone	Rearing isolated	Move in contact	Stop in contact	Rearing in contact	Total contacts	Contact nose-nose	Contact nose-anogenital	Contact side-side	Contact side-side opposite	Group of two	Group of three	Train of two	Follow	Social approach	Approach rearing mouse	Make contact	Making a group of three	Making a group of four	Escape from social range	Break contact	Breaking a group of three	Breaking a group of four
Duration (in frames)	Saline	Control	1.04649	1.53191	0.879504	0.914706	1.35121	0.830235	1.51147	0.993241	0.985205	1.19897	0.986659	0.955041	1.01652	0.995393	0.993105	0.98301	0.980109	0	0.963947	0.983788	1.12844	1.01859	0.666667	0.631579	1.00935	1.00368	0.692308	0.576271
			0.953511	0.468085	1.1205	1.08529	0.648786	1.16976	0.488534	1.00676	1.0148	0.801027	1.01334	1.04496	0.983481	1.00461	1.00689	1.01699	1.01989	2	1.03605	1.01621	0.87156	0.981413	1.33333	1.36842	0.990654	0.996319	1.30769	1.42373
			1.12688	0.814507	1.4754	1.08285	1.01278	1.07944	1.64207	1.01965	1.14728	1.10901	1.13452	0.78489	1.06223	1.10927	1.16701	1.35452	1.15056	0.571429	1.02596	1.1023	1.13002	1.08734	0.753363	0.259259	1.11005	0.988512	0.848485	0.254545
			0.873121	1.18549	0.524604	0.917148	0.98722	0.920562	0.357934	0.980353	0.852718	0.890989	0.865478	1.21511	0.937769	0.890726	0.832986	0.645483	0.849437	1.42857	0.974042	0.897701	0.869984	0.912663	1.24664	1.74074	0.889945	1.01149	1.15152	1.74545
			0.901233	1.35396	1.01352	0.844037	0.726915	0.808929	1.2626	1.00278	0.958164	1.34886	0.961767	1.07916	1.08968	0.992031	1.02929	1.0071	0.899204	0.883721	0.873462	1.01617	0.871529	1.01429	1.11538	1	0.973964	1.07386	1.03571	1.07692
			1.09877	0.646042	0.98648	1.15596	1.27308	1.19107	0.737395	0.997217	1.04184	0.651141	1.03823	0.920841	0.910319	1.00797	0.970713	0.992899	1.1008	1.11628	1.12654	0.983827	1.12847	0.985708	0.884615	1	1.02604	0.926136	0.964286	0.923077
			1.01655	0.913832	1.01415	1.30131	0.673806	1.04947	0.966292	1	1.10796	1.07894	1.10166	1.13311	1.05897	1.03876	1.21769	1.15312	1.08389	0.9	1.05737	1.06758	1.00816	1.14127	0.431373	0.6875	0.989523	0.903078	0.424242	0.7
			0.983448	1.08617	0.985851	0.69869	1.32619	0.950526	1.03371	1	0.892041	0.921062	0.898343	0.866893	0.941031	0.961235	0.782307	0.846877	0.916112	1.1	0.942632	0.932416	0.991839	0.858731	1.56863	1.3125	1.01048	1.09692	1.57576	1.3
			1.18027	1.13543	1.21094	0.921914	0.711502	1.38863	0.4585	1.0823	1.04984	0.886865	1.05264	1.02153	0.942729	1.01313	1.13981	1.18855	0.976237	2	1.00442	1.04011	1.1044	1.06893	0.929032	1	1.01023	0.961582	0.945455	0.884615
			0.81973	0.864566	0.789062	1.07809	1.2885	0.611372	1.5415	0.917701	0.950159	1.11314	0.947357	0.978474	1.05727	0.98687	0.860192	0.811445	1.02376	0	0.99558	0.959891	0.895602	0.931074	1.07097	1	0.98977	1.03842	1.05455	1.11538
		hM3Dq	1.05224	1.65286	2.66021	1.26765	0.547638	2.14081	1.08076	1.06467	1.16845	2.39795	1.14967	1.06156	1.19431	0.988525	1.28153	1.67839	0.983228	0	1.41429	1.03686	1.1481	1.02578	1.66667	0.421053	1.11453	1.02127	1.84615	0.372881
			0.892356	0.983203	2.55095	1.01471	1.69656	0.628284	0.265204	0.878802	1.0545	1.181	1.02271	0.912502	1.34583	0.883324	1.28302	1.69371	0.706879	2	1.70272	0.982549	1.04194	0.995798	1.51852	0.491228	1.035	1.01718	1.61538	0.440678
			1.01347	1.43568	0.598024	1.09827	0.77902	0.822664	0.450923	1.30304	1.30452	2.99341	1.30437	1.40697	1.38324	1.46297	1.18668	1.92556	1.25888	6.7619	2.48702	1.17162	1.11572	1.24083	0.538117	0.37037	1.14434	0.980484	0.666667	0.272727
			0.902769	0.831105	0.448978	0.878613	0.807109	0.56493	0.666421	1.13722	1.17116	1.12703	1.16777	0.917797	1.4333	0.976121	1.21775	1.48575	1.15886	2.71429	1.21261	1.16183	1.15436	1.24919	1.31839	1.44444	1.13027	1.3146	1.26407	1.6
			0.985653	0.316921	0.906957	1.36697	0.51789	0.262944	0.158184	1.13598	1.23474	0.757336	1.22677	1.01164	0.701022	1.12613	1.11561	1.55421	0.96672	0	1.11511	1.11067	1.14365	1.12345	1	0.454545	0.976162	0.875437	1.21429	0.230769
			0.946887	0.391576	0.942601	2.05505	1.15283	1.16725	1.3276	0.806211	0.793453	0.665114	0.794483	0.878786	0.537142	0.778182	0.693595	0.969774	0.530575	1.39535	0.779438	0.827599	0.783043	0.831934	0.615385	1.90909	0.867202	0.874563	0.642857	1.46154
			0.741372	2.95805	1.34761	0.851528	1.06693	0.66894	0.808989	0.854366	0.645493	0.755705	0.650401	1.04211	1.19667	1.02658	0.925556	0.687693	0.406927	2.15	1.06637	0.947697	0.842122	0.948033	0.27451	0.6875	0.911626	0.55627	0.424242	0.4
			1.16591	2.47506	1.02715	0.646288	1.30299	0.774308	1.00562	0.861528	1.21611	0.811822	1.19487	1.00048	0.849233	0.957664	1.02175	1.45999	0.924199	0.35	0.697413	0.97387	1.18864	0.973114	0.352941	0.5625	0.913991	0.891594	0.505051	0.5
			0.964611	2.11743	0.393415	0.445844	2.77645	1.35359	1.31503	0.870258	0.723197	0.615777	0.73602	0.514636	0.701094	0.696387	0.529641	0.977191	0.426851	7.85714	1.3337	0.660792	0.917166	0.631233	1.01935	2.5	0.990019	0.871087	0.909091	2.69231
			0.88858	0.708674	0.782087	0.755668	1.74859	0.547056	0.467757	1.18643	0.975249	0.731281	0.997311	0.860848	0.91744	1.01489	0.916298	0.952944	1.02929	0	1.15801	1.00015	1.1453	0.990389	1.31613	2.03846	1.22435	1.10046	1.21212	2.38462
	CNO	Control	0.93426	0.651005	0.377759	0.742996	0.582378	0.624721	1.3907	1.00707	1.12199	1.0082	1.11349	1.2735	1.31279	1.10945	1.00178	1.2299	0.974789	#DIV/0!	0.586737	1.14027	1.0898	1.20314	0.461538	0.607143	0.972316	1.05855	0.492308	0.566038
			1.06574	1.34899	1.62224	1.257	1.41762	1.37528	0.609302	0.992932	0.878011	0.991798	0.886509	0.726496	0.687214	0.890552	0.998222	0.770104	1.02521	#DIV/0!	1.41326	0.859729	0.910198	0.796865	1.53846	1.39286	1.02768	0.941454	1.50769	1.43396
			1.5502	1.50422	1.24557	0.450331	0.914005	1.55899	1.3341	0.738458	1.29931	1.33333	1.22684	0.922921	0.916811	1.20262	1.09897	1.37774	1.51816	#DIV/0!	0.902502	1.06851	1.0365	1.04284	1.37143	1.64706	1.02076	0.712292	1.44186	1.57895
			0.449803	0.495779	0.754429	1.54967	1.08599	0.441008	0.665896	1.26154	0.700692	0.666667	0.773162	1.07708	1.08319	0.797377	0.901027	0.622259	0.481837	#DIV/0!	1.0975	0.931494	0.963501	0.957157	0.628571	0.352941	0.979239	1.28771	0.55814	0.421053
			0.98163	1.16703	0.731742	0.827251	0.906882	1.01303	0.680249	0.909294	0.855836	0.531406	0.860019	1.05268	0.978657	0.984957	0.949936	0.885648	0.733284	0.564103	0.86828	1.04455	1.16889	1.00379	0.754717	1.33333	0.917424	0.868041	0.792453	1.2
			1.01837	0.832971	1.26826	1.17275	1.09312	0.986968	1.31975	1.09071	1.14416	1.46859	1.13998	0.947324	1.02134	1.01504	1.05006	1.11435	1.26672	1.4359	1.13172	0.95545	0.831105	0.996213	1.24528	0.666667	1.08258	1.13196	1.20755	0.8
			1.18068	0.718468	1.06901	1.08293	0.866511	1.2838	0.956034	0.983536	0.984723	0.932376	0.983592	0.969721	1.04719	1.07014	0.997356	0.88378	1.04683	0	0.90369	1.04945	1.05074	1.01942	0.680556	0.66129	0.954519	0.849806	0.707071	0.671875
			0.819316	1.28153	0.930989	0.917073	1.13349	0.716196	1.04397	1.01646	1.01528	1.06762	1.01641	1.03028	0.952806	0.929857	1.00264	1.11622	0.953171	2	1.09631	0.950553	0.949262	0.980577	1.31944	1.33871	1.04548	1.15019	1.29293	1.32812
			1.13025	0.666667	0.620756	1.07237	1.23545	1.22839	1.15438	1.06749	1.18927	1.01605	1.18171	0.997669	1.04119	0.927074	0.971437	1.26574	1.15003	2	1.17763	1.00137	0.962662	1.12298	0.775	0.882353	1.05465	1.10796	0.683544	0.8
			0.869748	1.33333	1.37924	0.927632	0.764546	0.771606	0.845623	0.932514	0.810733	0.983953	0.818294	1.00233	0.958815	1.07293	1.02856	0.734263	0.849972	0	0.822373	0.998627	1.03734	0.877019	1.225	1.11765	0.945352	0.892039	1.31646	1.2
		hM3Dq	0.885427	0.467235	0.251104	0.431181	0.739026	2.60199	0.244186	0.896657	0.818854	0.760883	0.824608	0.596511	1.27011	0.47533	1.0991	0.71607	0.937441	#DIV/0!	1.17962	0.976653	0.84888	0.761452	0.738462	1.28571	1.03001	1.02455	0.707692	1.4717
			1.00639	0.44498	0.232202	0.406821	0.699071	0.57679	0.134884	0.870678	1.08257	1.07886	1.0669	1.38507	1.30428	0.997179	1.17501	1.17132	0.93421	#DIV/0!	2.26526	0.971435	0.984997	0.871264	2.18462	0.571429	1.10645	0.948064	2.30769	0.641509
			0.691376	2.92709	0.506414	0.312204	0.301159	0.14537	0.186127	0.849983	1.40055	0.906055	1.3294	0.956293	1.76572	0.877624	1.69395	1.5216	1.77778	#DIV/0!	0.904228	1.28721	1.25032	1.33392	1.48571	1.29412	1.05317	0.935105	1.5814	0.947368
			0.866848	1.03454	1.01324	0.350047	0.338183	0.351324	1.79884	1.38187	1.41766	1.81437	1.41304	1.28104	1.16308	1.46331	1.31197	2.02951	1.62282	#DIV/0!	1.09922	1.42354	1.11686	1.49654	1.25714	2.47059	1.21419	1.27442	1.16279	2.31579
			1.18471	2.13841	0.168518	1.64964	1.09062	1.1519	0.256652	2.13522	0.845474	0.292746	0.946396	1.34099	1.23708	0.977636	0.723902	0.910809	1.07036	4.41026	3.0457	0.824666	0.727068	1.07477	0.830189	0.666667	1.43652	1.60069	1.01887	1.6
			1.09846	1.1721	1.4285	1.40633	1.34704	1.87271	2.41113	1.9884	0.461977	0.281013	0.581418	0.596666	0.85873	0.487886	0.444731	0.47603	0.894039	10.8718	2.6147	0.746335	0.619457	0.709202	0.603774	0.666667	1.5048	1.41168	0.641509	1
			0.9129	2.0318	0.845191	1.29756	0.54856	0.577884	0.587465	1.02367	1.50713	1.21874	1.44125	1.31129	1.24327	1.27285	1.24603	1.96028	1.2839	0.333333	1.65347	1.43028	1.15389	1.12977	0.638889	1.16129	1.06526	1.12302	0.626263	1.21875
			0.804325	1.5403	0.88356	0.819512	0.605593	0.409969	0.449953	1.07409	1.38836	2.17151	1.34787	1.20029	0.979864	1.23086	1.16182	1.82262	1.17709	0	1.32853	1.24368	1.02061	1.09763	0.715278	1.16129	1.02477	1.03673	0.693603	1.15625
			1.5641	1.64428	0.377307	0.940789	1.76727	1.82438	0.514589	0.974044	0.982006	1.19323	0.990948	0.782668	0.782639	0.767548	0.68595	0.864549	1.0888	6.4	0.97808	0.890938	0.881546	0.964635	0.975	0.764706	1.11099	1.46638	1.08861	0.628571
			1.64884	0.460199	0.553246	1.51316	1.15078	2.01362	0.372414	1.19071	1.46899	1.57002	1.45825	1.24366	1.57881	1.06882	1.0598	1.63787	1.4038	0	1.30612	1.14584	1.09683	1.30967	0.85	0.705882	1.20864	1.56888	0.78481	0.971429
			Rearing	Huddling	SAP	Jump	Move Alone	Stop alone	Rearing isolated	Move in contact	Stop in contact	Rearing in contact	Total contacts	Contact nose-nose	Contact nose-anogenital	Contact side-side	Contact side-side opposite	Group of two	Group of three	Train of two	Follow	Social approach	Approach rearing mouse	Make contact	Making a group of three	Making a group of four	Escape from social range	Break contact	Breaking a group of three	Breaking a group of four
Number of events	Saline	Control	1.01107	1.56727	1.01729	0.898361	1.56694	1.09305	1.42208	1.01562	0.991939	1.06371	0.729614	0.965562	0.998488	0.998826	1.03132	0.975945	1.07051	0	0.955624	0.947272	1.1124	0.987629	0.666667	0.631579	1.01887	0.995204	0.692308	0.576271
			0.98893	0.432727	0.982706	1.10164	0.433059	0.906946	0.577922	0.984381	1.00806	0.936288	1.27039	1.03444	1.00151	1.00117	0.968682	1.02405	0.929487	2	1.04438	1.05273	0.887603	1.01237	1.33333	1.36842	0.981132	1.0048	1.30769	1.42373
			1.28996	0.952019	1.21758	1.10823	0.92431	0.94008	1.68007	1.11163	1.08399	1.08997	0.818414	0.973106	1.02823	1.04225	1.19599	0.959079	1.0236	0.571429	1.04017	1.12762	1.19206	1.11719	0.753363	0.259259	1.15907	1.06005	0.848485	0.254545
			0.710045	1.04798	0.782424	0.891775	1.07569	1.05992	0.319925	0.888366	0.916006	0.910028	1.18159	1.02689	0.971767	0.957754	0.804007	1.04092	0.976398	1.42857	0.959826	0.872378	0.807938	0.882813	1.24664	1.74074	0.840931	0.939948	1.15152	1.74545
			1.05532	1.07879	1.16614	0.854167	0.554622	0.534729	1.18724	0.956451	0.927039	1.21451	0.74026	0.994093	0.939888	0.969558	0.972028	0.720238	0.968889	0.666667	0.904803	0.979762	0.820096	0.964198	1.11538	1	0.942989	0.938053	1.03571	1.07692
			0.944684	0.921209	0.833863	1.14583	1.44538	1.46527	0.812764	1.04355	1.07296	0.785492	1.25974	1.00591	1.06011	1.03044	1.02797	1.27976	1.03111	1.33333	1.0952	1.02024	1.1799	1.0358	0.884615	1	1.05701	1.06195	0.964286	0.923077
			1.12385	0.99095	0.985294	1.29293	0.584466	0.162359	0.905109	1.01075	0.944148	1.16456	0.549801	1.11401	1.0416	1.0725	1.20554	0.802444	1.06137	1.2	0.944444	1.06849	1.04387	1.1403	0.431373	0.6875	1.01822	0.928947	0.424242	0.7
			0.876151	1.00905	1.01471	0.707071	1.41553	1.83764	1.09489	0.989247	1.05585	0.835443	1.4502	0.885986	0.958398	0.927503	0.794462	1.19756	0.938628	0.8	1.05556	0.931507	0.956128	0.859702	1.56863	1.3125	0.98178	1.07105	1.57576	1.3
			1.19715	1.04085	1.09115	0.921348	0.737255	1.07209	0.668367	1.01183	1.02653	0.977428	0.956781	1.03658	1.08809	0.979458	1.01628	1.03919	1.04444	2	0.965388	1.0305	1.09021	1.04572	0.929032	1	1.02168	0.991031	0.945455	0.884615
			0.802851	0.959154	0.908852	1.07865	1.26275	0.927913	1.33163	0.988174	0.97347	1.02257	1.04322	0.963421	0.911915	1.02054	0.983721	0.960809	0.955556	0	1.03461	0.969503	0.909789	0.954275	1.07097	1	0.97832	1.00897	1.05455	1.11538
		hM3Dq	1.28321	1.52182	2.02238	1.2918	0.510875	0.796855	1.05844	1.01081	0.989635	1.76731	0.866953	1.03894	1.28455	0.984146	1.14047	0.536082	0.923077	0	1.29412	1.0774	1.16033	1.12631	1.66667	0.421053	1.14394	1.02638	1.84615	0.372881
			1.02583	1.16545	1.99186	0.990164	2.05607	2.40367	0.233766	0.88346	0.858349	1.3241	0.824034	0.912134	1.29664	0.768644	0.87938	0.536082	0.891026	2	1.484	1.0138	0.867769	1.01902	1.51852	0.491228	1.03261	1.01679	1.61538	0.440678
			1.40766	1.17708	1.3905	1.10823	0.988424	1.0779	0.303087	1.22394	1.21395	2.17338	0.953964	1.09056	1.28153	1.37812	1.27716	1.26854	1.06832	4.28571	2.09555	1.22137	1.13182	1.26684	0.538117	0.37037	1.1904	1.10357	0.666667	0.272727
			0.819123	0.800138	1.06662	0.891775	0.823983	0.891478	0.385407	1.16611	1.22472	1.15745	1.36829	0.925357	1.39554	1.20861	1.35114	1.18414	0.986335	2.28571	1.10749	1.11262	1.13395	1.15907	1.31839	1.44444	1.15376	1.82071	1.26407	1.6
			1.23779	0.597571	1.23709	1.38542	0.503529	0.452268	0.191983	1.02483	1.06828	0.802073	1.26623	1.01828	0.950606	1.28547	1.28222	1.27381	1.08444	0	1.24017	1.23067	1.22392	1.24276	1	0.454545	1.06866	1.0059	1.21429	0.230769
			0.918103	0.728043	1.01982	1.97917	1.06824	0.540438	1.38397	0.811559	0.788139	0.683938	0.75974	0.697609	0.664026	0.74842	0.783716	0.630952	0.595556	0.666667	0.784279	0.871762	0.749282	0.862402	0.615385	1.90909	0.923453	0.964602	0.642857	1.46154
			0.822691	1.65611	1.43382	0.808081	1.71068	0.299062	0.861314	0.926267	0.733366	0.962025	0.792829	0.95962	1.09194	1.02877	0.899894	1.05906	1.00361	2.4	1.35859	0.959645	0.93261	0.958655	0.27451	0.6875	1.03288	0.565789	0.424242	0.4
			1.55688	1.92081	1.01961	0.626263	1.58641	1.2265	0.890511	0.93702	1.06459	0.888023	1.08765	0.937055	0.891628	0.915995	0.883919	1.10794	0.635379	0.4	0.964646	0.991238	1.23564	0.976571	0.352941	0.5625	0.963351	0.871053	0.505051	0.5
			0.636033	1.44065	0.47064	0.460674	1.57059	1.04065	1.7449	0.747967	0.790471	0.658268	1.07601	0.698468	0.684284	0.6957	0.656977	0.925411	0.830556	8	0.899906	0.591319	0.72766	0.553658	1.01935	2.5	0.77209	0.681614	0.909091	2.69231
			0.66606	0.728496	0.909728	0.758427	1.19412	0.779404	0.755102	1.18625	1.26367	0.88189	1.28167	0.987148	0.950858	1.22268	1.00523	1.08976	0.963889	0	1.08513	0.974725	1.0932	0.964742	1.31613	2.03846	1.10658	0.970105	1.21212	2.38462
	CNO	Control	0.876755	0.655771	0.943125	0.732984	0.506017	0.418212	1.41463	1.01281	0.954342	0.921811	0.651852	0.771314	0.785918	0.754626	0.733864	0.966667	1.05085	#DIV/0!	0.520059	0.918915	1.0583	1.16484	0.461538	0.607143	0.923843	0.942675	0.492308	0.566038
			1.12324	1.34423	1.05688	1.26702	1.49398	1.58179	0.585366	0.987192	1.04566	1.07819	1.34815	1.22869	1.21408	1.24537	1.26614	1.03333	0.949153	#DIV/0!	1.47994	1.08108	0.941704	0.835157	1.53846	1.39286	1.07616	1.05732	1.50769	1.43396
			1.14868	1.55614	0.804515	0.501229	0.676357	0.658221	1.42292	0.864619	0.92234	1.18678	1.40541	0.986035	0.861012	1.18715	0.997947	1.38462	1.1573	#DIV/0!	0.892396	1.24697	1.12907	1.23345	1.37143	1.64706	1.02787	0.892388	1.44186	1.57895
			0.851319	0.443857	1.19548	1.49877	1.32364	1.34178	0.577075	1.13538	1.07766	0.813216	0.594595	1.01397	1.13899	0.812851	1.00205	0.615385	0.842697	#DIV/0!	1.1076	0.753032	0.870926	0.766548	0.628571	0.352941	0.972127	1.10761	0.55814	0.421053
			0.78288	1.37112	0.642157	0.848168	0.837936	0.740395	0.72	0.857587	0.865741	0.612813	1.0381	0.882194	1.05145	0.838256	0.883843	1.02304	0.788321	1	0.874896	1.05837	1.24953	1.00256	0.754717	1.33333	0.95526	0.751152	0.792453	1.2
			1.21712	0.628876	1.35784	1.15183	1.16206	1.25961	1.28	1.14241	1.13426	1.38719	0.961905	1.11781	0.948549	1.16174	1.11616	0.976959	1.21168	1	1.1251	0.941634	0.750473	0.997443	1.24528	0.666667	1.04474	1.24885	1.20755	0.8
			1.09252	0.765093	0.974158	1.09642	1.02551	1.23196	0.751092	0.995798	0.9528	0.908805	0.843792	1.04348	1.05631	1.03815	0.996545	1.15556	1.04873	0	0.983373	0.992502	1.07166	0.99614	0.680556	0.66129	0.99842	0.895118	0.707071	0.671875
			0.907485	1.23491	1.02584	0.903581	0.974486	0.768044	1.24891	1.0042	1.0472	1.09119	1.15621	0.956522	0.943685	0.961847	1.00346	0.844444	0.951267	2	1.01663	1.0075	0.928335	1.00386	1.31944	1.33871	1.00158	1.10488	1.29293	1.32812
			1.13721	0.856269	0.866	1.07246	1.22769	1.30885	1.0283	0.980577	1.10361	1.08183	1.23487	0.924628	1.07323	1.04815	1.12011	1.28509	0.959459	2	1.05019	0.967316	0.908808	1.11828	0.775	0.882353	1.03311	1.12664	0.683544	0.8
			0.862789	1.14373	1.134	0.927536	0.77231	0.691148	0.971698	1.01942	0.896386	0.918168	0.765133	1.07537	0.926769	0.951847	0.879892	0.714912	1.04054	0	0.949807	1.03268	1.09119	0.881716	1.225	1.11765	0.966891	0.873362	1.31646	1.2
		hM3Dq	1.04108	0.676887	0.668107	0.445026	0.648591	1.17369	0.380488	1.12512	1.07073	0.831276	1.19259	0.799015	1.43197	1.15286	1.44828	1.28	0.977401	#DIV/0!	1.23774	1.23653	0.797085	0.756275	0.738462	1.28571	1.01045	1.36943	0.707692	1.4717
			0.828913	0.688747	0.62779	0.403141	0.560701	2.25183	0.136585	1.10542	1.14951	1.10014	1.00741	1.18436	1.85157	1.45294	1.6534	0.786667	1.27119	#DIV/0!	2.18425	1.20625	1.05381	0.896571	2.18462	0.571429	1.13888	1.25478	2.30769	0.641509
			0.836331	1.07001	0.63725	0.358722	0.167313	0.13533	0.201581	0.969283	0.907447	0.930546	0.548263	0.98011	1.3413	0.982329	1.19754	0.538462	1.22472	#DIV/0!	0.826399	1.38272	1.35176	1.42193	1.48571	1.29412	1.19902	1.24409	1.5814	0.947368
			1.30216	0.945839	0.600308	0.44226	0.122739	0.118917	0.988142	1.26507	1.29255	1.7532	1.58301	1.45408	1.10474	1.36627	1.32649	1.59231	1.11236	#DIV/0!	1.15065	1.38366	1.14681	1.44763	1.25714	2.47059	1.3291	1.08924	1.16279	2.31579
			0.375661	1.77793	0.153431	1.61257	0.507267	0.624091	0.28	1.79389	1.62222	0.542247	0.957143	1.3067	1.04852	1.43952	1.39454	1.04147	1.22628	5	2.80696	0.701678	0.490683	0.933257	0.830189	0.666667	1.03084	0.981567	1.01887	1.6
			1.13001	1.13238	1.67696	1.35079	1.11919	1.39356	2.32455	1.4697	1.35093	0.501393	0.971429	0.902505	0.836381	1.07947	1.07009	1.09677	1.13869	8.5	2.11765	0.581444	0.407237	0.454034	0.603774	0.666667	1.25393	1.11982	0.641509	1
			0.868221	1.82546	0.800313	1.35537	0.523457	0.581934	0.620087	1.17157	1.18206	1.20126	1.11615	1.3247	1.24822	1.44578	1.37871	1.69444	1.18908	0.5	1.59937	1.54846	1.34675	1.36484	0.638889	1.16129	1.13699	1.14647	0.626263	1.21875
			1.13325	1.09026	0.95693	0.859504	0.395062	0.492964	0.545852	1.19188	1.19027	1.84748	1.00401	1.3173	1.14215	1.38755	1.27989	1.14722	0.927875	0	1.36342	1.34703	1.14002	1.23985	0.715278	1.16129	1.06387	1.14647	0.693603	1.15625
			1.55518	1.85933	0.936	0.913043	1.19933	2.09967	1.42453	0.873455	1.0747	0.977869	1.71429	0.81325	0.681837	0.949977	0.762933	1.60526	0.952703	6.66667	0.779923	0.759197	0.807752	0.865201	0.975	0.764706	0.948267	1.47162	1.08861	0.628571
			1.65287	0.654434	1.111	1.49275	0.662219	1.26295	0.632075	1.26192	1.63084	1.43592	2.56659	1.2194	1.07571	1.19963	1.27485	2.50439	1.03378	0	1.27413	0.997362	1.0019	1.29458	0.85	0.705882	1.09778	1.79913	0.78481	0.971429

## Sheet: 1-150minutes 
			Raw values
			Individual behaviours				Isolated behaviours			Position in contact			Type of contact					Social configuration				Social approach					Social escape
			Rearing	Huddling	SAP	Jump	Move Alone	Stop alone	Rearing isolated	Move in contact	Stop in contact	Rearing in contact	Total contacts	Contact nose-nose	Contact nose-anogenital	Contact side-side	Contact side-side opposite	Group of two	Group of three	Train of two	Follow	Social approach	Approach rearing mouse	Make contact	Making a group of three	Making a group of four	Escape from social range	Break contact	Breaking a group of three	Breaking a group of four
Duration (in frames)	Saline	Control	89066	3716	3802	426	8169	53156	899	7724	51789	1888	59513	9285	11104	17175	16968	9959	28656	0	839	26784	3322	23258	25	18	12611	3325	25	18
			82775	1420	3329	427	4620	84739	625	7776	54839	697	62615	8733	9541	15622	15517	17124	24593	5	922	28986	3605	24779	43	42	12185	3230	45	42
			113300	3850	17020	316	13454	66533	2440	7196	77315	2991	84511	11324	13104	17148	16935	21404	29918	12	845	36523	9713	31098	85	14	16206	4078	99	14
			94859	3961	16445	250	8006	71805	3997	6902	59115	3157	66017	16190	12220	13661	13878	9876	22952	30	855	30820	7042	26757	139	97	13139	3970	135	99
			112854	10050	11381	292	9506	54607	5603	8298	98164	1769	106462	11544	18294	20029	22104	44268	42127	19	1478	42551	3827	37486	44	42	16144	3926	50	45
			136693	5966	10945	473	14336	93441	5081	8272	93705	1212	101977	11216	15705	22567	21402	36162	45748	24	1635	39863	4300	35552	36	35	17339	3544	39	36
			160757	3474	3150	480	7027	103034	1639	7492	86072	3358	95713	10509	11310	12727	15170	45161	37553	38	1279	28362	7948	25575	89	27	17799	4464	96	31
			154135	3224	4176	387	9034	84626	2024	7872	89846	3304	100187	9286	9716	12091	11720	48198	38990	22	1036	28399	7403	23886	180	26	18553	5609	194	32
			205543	4656	5880	568	2627	75247	1298	10166	140667	3201	153198	15242	14366	20854	25841	55445	70397	14	1551	44014	9236	36435	181	213	17993	6136	190	214
			155529	4473	4196	600	4955	39575	3008	8631	123585	3782	134816	15275	15953	20194	22357	42884	64576	0	1471	43799	7951	34512	122	41	18491	6829	130	45
		hM3Dq	94293	3557	13354	540	4278	110746	923	8317	57204	1475	65521	9865	12727	17357	20310	16922	27701	0	1250	28376	3519	23510	46	12	13081	3376	51	12
			74292	1739	5741	468	7876	27291	155	7027	60681	999	67708	9519	12818	15348	19925	22691	24119	5	1623	28033	3839	25054	51	14	13051	3470	54	14
			105228	4932	10782	319	7616	63490	830	8959	82793	7161	91752	17395	16267	22631	17583	29547	29016	142	2108	38054	9083	34224	62	22	17121	3943	78	18
			93719	3493	5147	276	7006	41849	903	7962	78869	2844	86831	11565	16694	15030	19686	23548	30094	57	1036	38638	9865	35111	148	79	16466	5220	147	90
			122596	3466	10081	422	10873	42807	997	8907	113327	1229	122234	12423	13397	24462	24948	57880	44287	22	1693	44706	4428	39769	70	30	16166	3531	74	31
			109600	3635	9370	512	11947	102299	11843	6619	70493	1165	77112	10200	10909	17515	15763	34476	22569	30	1198	32462	3246	28263	30	59	15077	3247	34	58
			136578	4194	3419	368	10302	74954	2901	7411	72910	3118	82085	9073	10428	10066	11540	45015	24071	55	1153	26845	6969	22131	112	27	18130	4741	116	26
			169837	5885	2655	336	9224	73431	1495	7576	108356	2994	118130	9768	9264	11727	14581	64760	40371	7	953	29746	8580	25681	81	23	17452	5263	92	24
			182954	6546	2991	291	10155	76392	3033	8650	110024	2973	121136	9825	13435	16525	14932	48514	45266	61	1726	33398	8030	27014	166	265	19823	6459	168	274
			168830	2330	3891	480	7336	45116	1766	10000	121005	2982	134178	12969	12354	21332	20192	37539	69283	0	1721	40568	8768	33228	215	356	21569	6606	220	367
	CNO	Control	98870	5668	4777	510	9898	49137	1631	3827	51447	1286	55274	15190	9846	22337	14735	29550	19107	0	896	28067	3699	19835	23	22	8620	1734	28	20
			106373	12568	13383	624	21236	67005	288	4162	45830	1328	49992	9174	6796	19168	14574	22537	20838	0	1880	25360	3894	16948	75	53	9355	1883	75	51
			150599	1576	7988	308	10865	135501	1856	4524	64971	3326	69495	11139	8105	22932	18599	18369	25928	0	702	29283	7213	24805	51	19	12054	2479	56	22
			67400	1725	10086	902	13413	55664	1239	6621	44676	1664	51297	10875	9144	14574	14914	10908	15191	0	745	25898	6410	22129	45	34	10305	3753	46	38
			123215	4162	4265	249	8051	72362	3431	6427	85126	12568	91553	11598	12254	31012	27554	71903	16158	11	1588	40230	11063	26968	38	13	17228	1974	41	13
			153161	5103	16407	336	9427	87907	7167	8175	92886	11535	101061	12955	12385	27279	28284	73933	23636	48	2231	38535	10499	28002	44	7	21963	2524	45	9
			194340	2648	3614	623	5466	124633	1501	9504	77485	2436	87822	13149	12570	16834	14975	39030	34857	18	1810	37223	7867	27239	173	64	18426	4961	183	67
			168086	2930	3095	541	7829	107930	1880	9700	67580	2430	78063	12565	11768	14436	15005	30314	33814	30	1861	33666	7751	25432	296	154	20661	6616	306	157
			137721	1452	7610	505	6726	87627	3233	14621	83333	7111	99051	10531	11498	16907	17540	36735	50601	58	2390	44979	16689	32274	101	120	24687	5142	100	122
			113472	1807	16538	631	6376	59242	2759	11746	77533	8850	89682	10161	10895	15769	17125	27788	50179	5	1496	42751	16038	28766	264	49	22196	4686	271	56
		hM3Dq	74301	4258	2525	265	10133	92469	483	3619	37312	938	40931	8336	11130	11623	15770	16154	18160	10	1533	23360	3004	13923	45	39	8534	1720	47	41
			96046	6936	3080	397	13498	48195	429	3285	48364	1663	51649	15087	11089	19936	16310	27651	17381	10	2756	24317	2915	16094	85	18	8628	1753	91	23
			77794	3618	4608	205	4198	20753	368	4609	66143	2657	70752	8266	14862	17124	24436	16274	29280	0	624	30010	8034	27123	34	13	10670	2688	43	10
			93406	3661	7088	232	7386	40117	2320	7097	59892	3480	66989	10064	12528	21927	17833	21781	20014	0	767	29958	6997	27123	30	22	12391	3632	37	23
			144724	8013	6463	434	9156	87598	7411	12270	77573	3317	89843	16024	13949	30892	22394	63611	22740	86	4129	43900	13853	31148	39	7	28454	3427	45	12
			152246	7165	10557	423	11682	148334	16448	11491	48386	3973	59877	9362	11492	15865	13884	37265	19120	218	3740	37887	11644	19749	34	15	30435	2819	35	18
			168050	4395	3523	731	5138	84197	1229	9549	91063	2712	101279	13642	12939	18317	16292	48997	38347	5	2568	42206	8233	26124	245	168	19789	5951	259	173
			159998	3356	3106	546	5193	66691	1210	10058	97798	4515	109320	17087	11724	19963	18041	54959	40426	0	2131	40603	8438	29277	156	91	19703	5992	166	95
			160926	1860	6402	396	10200	109063	1484	14325	70635	6902	86027	9407	13706	14449	15866	27455	46857	121	2401	43293	16468	30731	141	64	26583	5844	151	56
			170875	1053	6217	476	7238	113636	1220	10036	93826	6662	105498	9978	12628	13982	14141	46780	47003	0	1883	42847	15274	31056	91	80	21726	5247	99	84
			Rearing	Huddling	SAP	Jump	Move Alone	Stop alone	Rearing isolated	Move in contact	Stop in contact	Rearing in contact	Total contacts	Contact nose-nose	Contact nose-anogenital	Contact side-side	Contact side-side opposite	Group of two	Group of three	Train of two	Follow	Social approach	Approach rearing mouse	Make contact	Making a group of three	Making a group of four	Escape from social range	Break contact	Breaking a group of three	Breaking a group of four
Number of events	Saline	Control	2004	1895	1047	189	4727	831	276	1606	1627	774	109	2112	2208	2575	2487	167	185	0	514	9467	1525	8338	25	18	5581	561	25	18
			1606	1007	997	192	1731	625	202	1529	1612	356	173	2224	2360	2372	2454	169	161	1	578	10700	1631	9347	43	42	5438	563	45	42
			4185	1807	1834	144	5509	2108	929	1775	1830	1387	331	2027	2206	2275	2746	389	420	2	489	13607	4280	12200	85	14	7293	741	99	14
			2975	1609	1259	109	2040	1769	622	1416	1540	1403	467	2081	2120	2073	1912	410	397	5	484	11091	2721	9945	139	97	5434	623	135	99
			2161	2186	2829	131	4715	5029	2396	1711	1743	732	202	2482	2745	2408	2685	203	254	2	739	16019	1403	14254	44	42	7114	541	50	45
			2676	2355	2282	209	6975	7149	2637	1881	1975	608	253	2739	3067	2671	2962	303	284	4	820	15088	1726	13613	36	35	8066	588	39	36
			3709	1792	1010	205	1076	1297	328	1599	2168	1382	463	2084	2169	2007	2193	565	371	6	625	9044	2665	8344	89	27	6710	631	96	31
			3707	1511	1034	169	1492	5644	509	1707	2520	1193	779	1803	2061	1942	1832	763	437	2	568	9085	2422	7867	180	26	6723	733	194	32
			5834	1814	1713	255	610	1601	189	2158	3264	1264	788	2995	3419	2858	2941	741	1152	2	923	14331	3606	12772	181	213	8038	1173	190	214
			4010	1778	1504	266	961	1382	344	2036	3041	1257	683	2767	2922	2781	2780	829	1235	0	887	14273	3058	12395	122	41	8113	1184	130	45
		hM3Dq	2220	1598	3502	245	2655	438	270	1539	1568	569	115	2330	2833	2462	2512	107	166	0	714	9771	1675	8684	46	12	5967	590	51	12
			1791	1055	1565	208	4947	1036	49	1497	1523	603	126	2233	2923	2036	2178	103	159	1	922	9789	1619	8740	51	14	5873	629	54	14
			4551	1842	2279	143	2214	2077	203	1931	2022	2438	383	2265	2739	2994	3011	503	434	15	1030	14041	3764	13030	62	22	7603	745	78	18
			2750	1593	1609	122	1766	1627	206	1844	2039	1404	548	1915	2889	2534	3141	476	405	8	547	13566	4095	12547	148	79	7270	1160	147	90
			2604	1598	3216	189	5975	5035	478	1861	2005	541	300	2729	2759	3196	3451	280	282	2	933	17869	1758	15995	70	30	7827	598	74	31
			1856	1820	2456	221	4733	3722	6128	1459	1498	517	218	1947	1986	1893	2161	180	186	2	579	12369	1235	10753	30	59	7145	530	34	58
			4147	1432	1100	157	2016	2046	527	1635	2313	1369	728	1854	2033	1719	1745	814	399	7	654	8498	2429	7096	112	27	6505	553	116	26
			4650	2167	881	144	1632	4209	331	1661	2589	1252	808	1929	2079	2034	2116	877	329	1	580	9662	2891	8402	81	23	6670	751	92	24
			3633	2005	941	133	1263	1635	564	1799	2793	1130	794	2391	2508	2195	1905	713	1084	9	758	9755	2548	8316	166	265	7167	1046	168	274
			3941	1083	1443	217	1150	1787	319	2312	3709	1239	1015	3023	2742	2966	2531	673	933	0	921	12958	3305	11514	215	356	8629	1083	220	367
	CNO	Control	2153	2633	963	229	4559	1302	586	875	935	581	173	1691	1180	1375	1254	230	227	0	494	9169	1492	8353	23	22	4221	263	28	20
			1699	6343	1169	292	12230	3326	73	953	1070	693	289	2421	1755	2067	1922	259	237	0	1152	10971	1635	7107	75	53	4932	318	75	51
			2882	780	984	134	3140	3071	574	1075	1185	1425	283	1941	1682	2138	2172	270	174	0	434	12177	3189	10692	51	19	4993	499	56	22
			2470	770	1774	342	6196	6359	304	1306	1371	898	225	1788	1877	1589	1802	194	139	0	464	9465	2491	7930	45	34	4475	591	46	38
			6918	2602	1674	117	2336	1720	1316	1366	1589	2757	398	1929	2698	1883	2025	409	117	2	874	19720	5473	12774	38	13	8566	289	41	13
			8719	2054	3610	154	2611	2177	2251	1827	2012	2748	321	2645	2860	2549	2492	358	152	4	1144	17955	4482	13182	44	7	9828	385	45	9
			3636	1414	1217	277	1069	1999	287	2302	2841	1086	617	2684	2773	2483	2390	875	1029	2	1077	10139	2921	8402	173	64	7280	829	183	67
			3237	1644	1206	236	1283	1760	517	2283	2992	1160	856	2572	2813	2381	2333	744	912	4	1036	9816	2827	7863	296	154	7494	1023	306	157
			6838	748	1710	225	1621	1854	634	2747	3219	3067	634	2847	3456	3124	3167	781	603	7	1279	15396	6313	11565	101	120	9923	832	100	122
			6100	859	1946	282	1294	1334	396	2690	2993	3320	546	2923	3152	2733	3163	477	721	1	929	15595	6700	10575	264	49	9384	752	271	56
		hM3Dq	1462	2756	678	125	4742	1264	132	853	886	456	222	1722	2004	1823	1973	261	247	2	931	10636	1160	5739	45	39	4186	340	47	41
			1548	4451	780	185	6933	2413	178	833	945	585	234	2212	2427	2233	2185	243	303	2	1570	10892	1193	6773	85	18	4647	320	91	23
			2110	885	869	92	886	857	113	1066	1064	1068	108	1654	2224	1879	2345	160	209	0	357	12450	3558	11290	34	13	4783	605	43	10
			2716	2042	857	113	2179	2233	428	1356	1476	1437	268	2257	2249	2214	2082	301	180	0	482	10916	2883	10135	30	22	5314	495	37	23
			5524	3504	3390	197	2766	2744	2686	2325	2442	1438	351	2926	2985	2794	2803	386	149	10	2046	18659	6438	13753	39	7	12020	340	45	12
			10451	3484	5720	189	3760	3430	5100	2066	2154	1552	309	2429	2619	2303	2362	347	138	18	1748	15661	5076	7027	34	15	13940	356	35	18
			3589	2219	839	332	1098	1974	314	2557	3479	1280	1093	2991	3156	3052	2873	1182	1006	1	1396	12783	3457	9492	245	168	7812	921	259	173
			3917	1575	1096	245	908	1336	277	2678	3538	1890	832	3414	3149	3161	2902	954	858	0	1274	12632	3406	10133	156	91	8020	1069	166	95
			8150	973	1633	181	2609	2845	447	2722	3153	2837	721	2628	3087	2920	2880	772	595	16	1185	13733	6105	10039	141	64	9988	831	151	56
			6676	577	1778	210	1383	1946	370	2305	3094	2480	866	2611	2733	2504	2609	1067	645	0	1135	14200	6174	11867	91	80	9107	900	99	84
LMT index (From de Chaumont et al., 2019
			Rearing	Huddling	SAP	Jump	Move Alone	Stop alone	Rearing isolated	Move in contact	Stop in contact	Rearing in contact	Total contacts	Contact nose-nose	Contact nose-anogenital	Contact side-side	Contact side-side opposite	Group of two	Group of three	Train of two	Follow	Social approach	Approach rearing mouse	Make contact	Making a group of three	Making a group of four	Escape from social range	Break contact	Breaking a group of three	Breaking a group of four
Duration (in frames)	Saline	Control	1.03661	1.44704	1.06633	0.998828	1.2775	0.770963	1.17979	0.996645	0.971396	1.46074	0.9746	1.03064	1.07571	1.04735	1.04467	0.735443	1.0763	0	0.952868	0.960516	0.959145	0.968337	0.735294	0.6	1.01718	1.01449	0.714286	0.6
			0.963391	0.55296	0.93367	1.00117	0.722496	1.22904	0.82021	1.00335	1.0286	0.539265	1.0254	0.969364	0.924292	0.952648	0.955333	1.26456	0.923698	2	1.04713	1.03948	1.04085	1.03166	1.26471	1.4	0.98282	0.985507	1.28571	1.4
			1.08859	0.985789	1.01718	1.11661	1.25387	0.96189	0.758117	1.02085	1.1334	0.972999	1.12286	0.823145	1.03491	1.11318	1.09921	1.36854	1.13176	0.571429	0.994118	1.08469	1.15942	1.07503	0.758929	0.252252	1.10452	1.01342	0.846154	0.247788
			0.911409	1.01421	0.982818	0.883392	0.746132	1.03811	1.24188	0.979146	0.866598	1.027	0.877139	1.17686	0.965092	0.886819	0.900789	0.631458	0.868243	1.42857	1.00588	0.915314	0.840585	0.924968	1.24107	1.74775	0.895485	0.986581	1.15385	1.75221
			0.904471	1.255	1.01953	0.763399	0.797416	0.737693	1.04886	1.00157	1.02324	1.18685	1.02152	1.01441	1.07615	0.940417	1.01614	1.10078	0.958794	0.883721	0.949566	1.03262	0.941799	1.02648	1.1	1.09091	0.96431	1.05114	1.1236	1.11111
			1.09553	0.745005	0.980471	1.2366	1.20258	1.26231	0.951142	0.998431	0.97676	0.81315	0.978483	0.985589	0.923851	1.05958	0.983864	0.899217	1.04121	1.11628	1.05043	0.967384	1.0582	0.973521	0.9	0.909091	1.03569	0.948862	0.876404	0.888889
			1.02103	1.03732	0.859951	1.10727	0.875039	1.09809	0.894895	0.975267	0.978547	1.00811	0.977162	1.06178	1.07581	1.02563	1.1283	0.96747	0.981226	1.26667	1.10497	0.999348	1.0355	1.03415	0.66171	1.01887	0.979258	0.88633	0.662069	0.984127
			0.978971	0.962675	1.14005	0.892734	1.12496	0.901908	1.10511	1.02473	1.02145	0.991894	1.02284	0.938217	0.924189	0.974373	0.8717	1.03253	1.01877	0.733333	0.895032	1.00065	0.964497	0.965852	1.33829	0.981132	1.02074	1.11367	1.33793	1.01587
			1.13852	1.02005	1.16713	0.972603	0.692957	1.31067	0.60288	1.08166	1.06464	0.916798	1.06382	0.998919	0.947657	1.01608	1.07229	1.12774	1.04313	2	1.02647	1.00245	1.07477	1.0271	1.19472	1.67717	0.98635	0.946548	1.1875	1.65251
			0.861485	0.979954	0.83287	1.0274	1.30704	0.689328	1.39712	0.918338	0.935357	1.0832	0.936177	1.00108	1.05234	0.983921	0.927715	0.872255	0.956873	0	0.973527	0.997552	0.925234	0.972895	0.805281	0.322835	1.01365	1.05345	0.8125	0.34749
		hM3Dq	1.09744	1.38512	3.74534	1.26612	0.669012	1.60624	1.21129	1.07316	1.07296	1.1412	1.07299	1.09502	1.23294	1.05845	1.25042	1.24964	1.04043	0	1.41965	1.01761	1.01602	0.978829	1.35294	0.4	1.05509	1.03005	1.45714	0.4
			0.86466	0.677181	1.61015	1.0973	1.23168	0.395823	0.203412	0.90671	1.13818	0.772921	1.1088	1.05661	1.24175	0.935939	1.22672	1.67566	0.905895	2	1.84327	1.00531	1.10842	1.04311	1.5	0.466667	1.05267	1.05873	1.54286	0.466667
			1.01103	1.26283	0.644375	1.12721	0.709786	0.917897	0.257884	1.27096	1.21371	2.32954	1.21907	1.26445	1.28471	1.46912	1.14127	1.88919	1.09764	6.7619	2.48	1.13015	1.08421	1.1831	0.553571	0.396396	1.16688	0.979871	0.666667	0.318584
			0.900456	0.89438	0.307605	0.975265	0.652936	0.605025	0.280565	1.12952	1.15618	0.925179	1.15369	0.840663	1.31843	0.975689	1.27777	1.50563	1.13841	2.71429	1.21882	1.1475	1.17756	1.21376	1.32143	1.42342	1.12224	1.29722	1.25641	1.59292
			0.982548	0.432817	0.903073	1.10327	0.912088	0.578285	0.186634	1.07508	1.1813	0.824556	1.17285	1.09165	0.788082	1.14856	1.14688	1.43926	1.00795	1.02326	1.0877	1.08491	1.0897	1.08899	1.75	0.779221	0.965624	0.945382	1.66292	0.765432
			0.878392	0.453921	0.83938	1.33856	1.00218	1.38197	2.21696	0.798914	0.734803	0.781617	0.7399	0.896309	0.641725	0.822378	0.724636	0.857292	0.513661	1.39535	0.769676	0.787779	0.798819	0.773926	0.75	1.53247	0.900576	0.869344	0.764045	1.4321
			0.867459	1.25231	0.933388	0.848904	1.28286	0.798828	1.58395	0.964723	0.828909	0.936055	0.83803	0.916696	0.991915	0.811185	0.858312	0.964342	0.628954	1.83333	0.996112	0.945896	0.907954	0.894887	0.832714	1.01887	0.997469	0.941328	0.8	0.825397
			1.0787	1.75724	0.724816	0.775087	1.14862	0.782596	0.816271	0.986202	1.23189	0.898829	1.20602	0.986916	0.881195	0.94504	1.08449	1.38733	1.05486	0.233333	0.823326	1.04811	1.11784	1.03843	0.60223	0.867925	0.960167	1.04497	0.634483	0.761905
			1.01339	1.43411	0.593688	0.498288	2.67871	1.33062	1.40873	0.92036	0.83272	0.851496	0.841181	0.643903	0.886243	0.805155	0.619611	0.986769	0.670742	8.71429	1.14229	0.760662	0.934427	0.761526	1.09571	2.08661	1.08667	0.996375	1.05	2.11583
			0.93516	0.510461	0.77233	0.821918	1.93511	0.785842	0.820251	1.064	0.91583	0.854074	0.931746	0.849952	0.814935	1.03937	0.837877	0.763539	1.02662	0	1.13898	0.923963	1.02031	0.936699	1.41914	2.80315	1.18238	1.01905	1.375	2.83398
	CNO	Control	0.963443	0.621628	0.526101	0.899471	0.635832	0.846154	1.69984	0.958067	1.05774	0.983933	1.05018	1.24692	1.18327	1.07635	1.00549	1.13464	0.956665	#DIV/0!	0.645533	1.05067	0.974318	1.07849	0.469388	0.586667	0.95911	0.958806	0.543689	0.56338
			1.03656	1.37837	1.4739	1.10053	1.36417	1.15385	0.300156	1.04193	0.942258	1.01607	0.949822	0.753078	0.816729	0.923648	0.994507	0.86536	1.04333	#DIV/0!	1.35447	0.949333	1.02568	0.921513	1.53061	1.41333	1.04089	1.04119	1.45631	1.43662
			1.38165	0.954862	0.883922	0.509091	0.895049	1.41763	1.19935	0.811844	1.18509	1.33307	1.15066	1.01199	0.939765	1.22284	1.10996	1.25484	1.26112	#DIV/0!	0.970283	1.06134	1.05894	1.05702	1.0625	0.716981	1.07822	0.795571	1.09804	0.733333
			0.618351	1.04514	1.11608	1.49091	1.10495	0.582366	0.800646	1.18816	0.814906	0.666934	0.849344	0.988008	1.06024	0.777156	0.890043	0.745158	0.73888	#DIV/0!	1.02972	0.938656	0.941056	0.942984	0.9375	1.28302	0.921776	1.20443	0.901961	1.26667
			0.891648	0.898435	0.412635	0.851282	0.921272	0.903007	0.647481	0.88029	0.956407	1.04286	0.950637	0.944732	0.994683	1.06404	0.986926	0.98608	0.812082	0.372881	0.831631	1.02152	1.02616	0.98119	0.926829	1.3	0.879181	0.877723	0.953488	1.18182
			1.10835	1.10157	1.58736	1.14872	1.07873	1.09699	1.35252	1.11971	1.04359	0.957142	1.04936	1.05527	1.00532	0.935959	1.01307	1.01392	1.18792	1.62712	1.16837	0.97848	0.973843	1.01881	1.07317	0.7	1.12082	1.12228	1.04651	0.818182
			1.07244	0.949444	1.07736	1.07045	0.822264	1.07182	0.887903	0.989794	1.06828	1.00123	1.05883	1.02271	1.03295	1.07669	0.998999	1.12569	1.01519	0.75	0.986107	1.05018	1.00743	1.03431	0.73774	0.587156	0.94282	0.857044	0.748466	0.598214
			0.92756	1.05056	0.922641	0.929553	1.17774	0.928179	1.1121	1.01021	0.93172	0.998767	0.94117	0.977289	0.967047	0.923313	1.001	0.874308	0.984812	1.25	1.01389	0.949823	0.992573	0.965693	1.26226	1.41284	1.05718	1.14296	1.25153	1.40179
			1.09654	0.891071	0.63028	0.889085	1.02671	1.19327	1.07911	1.10904	1.03605	0.891047	1.04964	1.01788	1.02693	1.03483	1.01197	1.13866	1.00419	1.84127	1.23006	1.0254	1.01989	1.05747	0.553425	1.42012	1.05313	1.0464	0.539084	1.37079
			0.903465	1.10893	1.36972	1.11092	0.973287	0.806733	0.920895	0.890962	0.963945	1.10895	0.950358	0.982119	0.973072	0.965173	0.988028	0.861336	0.995813	0.15873	0.769943	0.974604	0.980108	0.942529	1.44658	0.579882	0.946868	0.953602	1.46092	0.629213
		hM3Dq	0.72403	0.466988	0.278084	0.467372	0.650928	1.59234	0.503387	0.905996	0.767129	0.717674	0.777668	0.684288	1.33758	0.560077	1.07612	0.62027	0.90925	#DIV/0!	1.10447	0.874464	0.791255	0.757034	0.918367	1.04	0.949541	0.951064	0.912621	1.15493
			0.935925	0.760693	0.339207	0.700176	0.867091	0.829932	0.447108	0.822381	0.994356	1.27238	0.981305	1.23847	1.33265	0.960655	1.11297	1.06172	0.870247	#DIV/0!	1.98559	0.910289	0.767812	0.875078	1.73469	0.48	0.96	0.969312	1.76699	0.647887
			0.71371	2.19206	0.509904	0.338843	0.345827	0.217121	0.237803	0.827097	1.20647	1.06493	1.17147	0.750977	1.72323	0.913134	1.4583	1.11173	1.42416	#DIV/0!	0.862474	1.08769	1.17948	1.15579	0.708333	0.490566	0.954426	0.862644	0.843137	0.333333
			0.85694	2.21812	0.784331	0.383471	0.608452	0.419711	1.49919	1.27358	1.09245	1.39479	1.10916	0.914327	1.45261	1.16925	1.06424	1.48793	0.973467	#DIV/0!	1.06012	1.08581	1.02723	1.15579	0.625	0.830189	1.10837	1.1656	0.72549	0.766667
			1.0473	1.72974	0.62529	1.48376	1.04772	1.09314	1.39857	1.68059	0.871548	0.275235	0.932881	1.30526	1.13227	1.05992	0.802106	0.872363	1.14289	2.91525	2.16235	1.11471	1.28495	1.13327	0.95122	0.7	1.45207	1.52379	1.04651	1.09091
			1.10173	1.54668	1.02138	1.44615	1.33677	1.85106	3.10398	1.57389	0.543626	0.329669	0.621731	0.762595	0.93283	0.544338	0.497296	0.511054	0.960949	7.38983	1.95863	0.962026	1.08005	0.718537	0.829268	1.5	1.55316	1.25345	0.813953	1.63636
			0.927362	1.57583	1.05023	1.25601	0.772922	0.724079	0.727004	0.99448	1.25548	1.11467	1.22107	1.06106	1.06328	1.17154	1.08686	1.41316	1.11683	0.208333	1.39907	1.19076	1.0543	0.991969	1.04478	1.54128	1.01256	1.02807	1.0593	1.54464
			0.882928	1.2033	0.92592	0.938144	0.781196	0.573531	0.715765	1.04749	1.34833	1.85573	1.31802	1.329	0.963432	1.27681	1.20354	1.58511	1.17738	0	1.16099	1.14554	1.08055	1.11169	0.665245	0.834862	1.00816	1.03516	0.678937	0.848214
			1.28129	1.14145	0.53023	0.697183	1.55701	1.48517	0.495327	1.08659	0.878184	0.864858	0.911626	0.90924	1.22413	0.88438	0.91539	0.851014	0.929887	3.84127	1.23572	0.98696	1.00639	1.00691	0.772603	0.757396	1.13401	1.18926	0.814016	0.629213
			1.36051	0.64621	0.514908	0.838028	1.10487	1.54745	0.40721	0.761255	1.16651	0.834785	1.11796	0.964431	1.12785	0.855796	0.815866	1.45003	0.932784	0	0.96912	0.976792	0.933419	1.01756	0.49863	0.946746	0.926818	1.06777	0.533693	0.94382
			Rearing	Huddling	SAP	Jump	Move Alone	Stop alone	Rearing isolated	Move in contact	Stop in contact	Rearing in contact	Total contacts	Contact nose-nose	Contact nose-anogenital	Contact side-side	Contact side-side opposite	Group of two	Group of three	Train of two	Follow	Social approach	Approach rearing mouse	Make contact	Making a group of three	Making a group of four	Escape from social range	Break contact	Breaking a group of three	Breaking a group of four
Number of events	Saline	Control	1.11025	1.306	1.02446	0.992126	1.46392	1.14148	1.15481	1.02456	1.00463	1.36991	0.77305	0.97417	0.966725	1.04103	1.00668	0.994048	1.06936	0	0.941392	0.938861	0.966413	0.942946	0.735294	0.6	1.01298	0.998221	0.714286	0.6
			0.889751	0.694004	0.975538	1.00787	0.536079	0.858516	0.845188	0.975439	0.995369	0.630088	1.22695	1.02583	1.03327	0.958965	0.993321	1.00595	0.930636	2	1.05861	1.06114	1.03359	1.05705	1.26471	1.4	0.987022	1.00178	1.28571	1.4
			1.16899	1.05796	1.1859	1.13834	1.45953	1.08744	1.19794	1.1125	1.08605	0.994265	0.829574	0.986855	1.01988	1.04646	1.17905	0.973717	1.02815	0.571429	1.00514	1.10187	1.22268	1.10183	0.758929	0.252252	1.14607	1.08651	0.846154	0.247788
			0.831006	0.942037	0.814096	0.86166	0.540469	0.912561	0.802063	0.887496	0.913947	1.00573	1.17043	1.01315	0.98012	0.953542	0.820953	1.02628	0.971848	1.42857	0.994861	0.898129	0.777318	0.898171	1.24107	1.74775	0.853933	0.91349	1.15385	1.75221
			0.893529	0.962784	1.10702	0.770588	0.806672	0.825916	0.952116	0.952673	0.937601	1.09254	0.887912	0.950776	0.944597	0.948218	0.950947	0.802372	0.944238	0.666667	0.948044	1.02993	0.896772	1.023	1.1	1.09091	0.937286	0.95837	1.1236	1.11111
			1.10647	1.03722	0.892976	1.22941	1.19333	1.17408	1.04788	1.04733	1.0624	0.907463	1.11209	1.04922	1.0554	1.05178	1.04905	1.19763	1.05576	1.33333	1.05196	0.970071	1.10323	0.976998	0.9	0.909091	1.06271	1.04163	0.876404	0.888889
			1.00027	1.08507	0.988258	1.09626	0.838006	0.373721	0.783751	0.967332	0.924915	1.0734	0.745572	1.07229	1.02553	1.01646	1.08969	0.850904	0.918317	1.5	1.04778	0.997738	1.04777	1.02942	0.66171	1.01887	0.999032	0.92522	0.662069	0.984127
			0.99973	0.914926	1.01174	0.903743	1.16199	1.62628	1.21625	1.03267	1.07509	0.926602	1.25443	0.927708	0.974468	0.98354	0.910311	1.1491	1.08168	0.5	0.952221	1.00226	0.952231	0.970576	1.33829	0.981132	1.00097	1.07478	1.33793	1.01587
			1.18529	1.01002	1.06497	0.978887	0.776575	1.07342	0.709193	1.02909	1.03537	1.00278	1.07138	1.03957	1.07838	1.01365	1.02814	0.943949	0.965228	2	1.01989	1.00203	1.08223	1.01498	1.19472	1.67717	0.995356	0.995333	1.1875	1.65251
			0.814709	0.989978	0.935033	1.02111	1.22342	0.926584	1.29081	0.970911	0.964631	0.997223	0.92862	0.96043	0.921621	0.986345	0.971858	1.05605	1.03477	0	0.98011	0.997972	0.917767	0.98502	0.805281	0.322835	1.00464	1.00467	0.8125	0.34749
		hM3Dq	1.22992	1.10131	3.42661	1.28609	0.822236	0.601648	1.12971	0.981818	0.9682	1.00708	0.815603	1.07472	1.24037	0.995351	1.0168	0.636905	0.959538	0	1.30769	0.969009	1.06147	0.982075	1.35294	0.4	1.08304	1.04982	1.45714	0.4
			0.992244	0.727085	1.53131	1.09186	1.53205	1.42308	0.205021	0.955024	0.940414	1.06726	0.893617	1.02998	1.27977	0.823125	0.881603	0.613095	0.919075	2	1.68864	0.970794	1.02598	0.988408	1.5	0.466667	1.06598	1.11922	1.54286	0.466667
			1.27123	1.07845	1.47365	1.13043	0.586568	1.07145	0.261767	1.21028	1.2	1.74767	0.9599	1.10273	1.2663	1.37718	1.29283	1.25907	1.06242	4.28571	2.11716	1.13702	1.07527	1.17679	0.553571	0.396396	1.19478	1.09238	0.666667	0.318584
			0.768156	0.93267	1.04041	0.964427	0.467877	0.839309	0.265635	1.15575	1.21009	1.00645	1.37343	0.932327	1.33564	1.16559	1.34865	1.19149	0.991432	2.28571	1.12436	1.09855	1.16983	1.13317	1.32143	1.42342	1.14245	1.70088	1.25641	1.59292
			1.0767	0.70381	1.25846	1.11176	1.02224	0.826901	0.189946	1.03619	1.07854	0.807463	1.31868	1.04539	0.949415	1.25852	1.22224	1.10672	1.04833	0.666667	1.19692	1.14887	1.12368	1.14795	1.75	0.779221	1.03123	1.05934	1.66292	0.765432
			0.767418	0.801586	0.961064	1.3	0.809752	0.611266	2.43513	0.812361	0.80581	0.771642	0.958242	0.745834	0.683414	0.745422	0.765362	0.711462	0.69145	0.666667	0.742784	0.795255	0.78939	0.771737	0.75	1.53247	0.94137	0.938884	0.764045	1.4321
			1.11839	0.867091	1.07632	0.839572	1.57009	0.58954	1.25926	0.989111	0.986775	1.0633	1.1723	0.953949	0.961229	0.8706	0.867081	1.2259	0.987624	1.75	1.0964	0.937503	0.954983	0.875455	0.832714	1.01887	0.96851	0.81085	0.8	0.825397
			1.25405	1.31214	0.862035	0.770053	1.27103	1.21279	0.79092	1.00484	1.10452	0.972427	1.30113	0.992539	0.982979	1.03013	1.05143	1.32078	0.814356	0.25	0.972339	1.06592	1.13662	1.03658	0.60223	0.867925	0.993077	1.10117	0.634483	0.761905
			0.738115	1.11637	0.585017	0.510557	1.60789	1.09621	2.11632	0.857892	0.885964	0.89647	1.07954	0.82992	0.791042	0.778507	0.665967	0.90828	0.908253	9	0.837569	0.682072	0.764706	0.660865	1.09571	2.08661	0.887499	0.887569	1.05	2.11583
			0.800691	0.603007	0.897109	0.833013	1.46404	1.19812	1.197	1.10253	1.17653	0.982943	1.38001	1.04929	0.864848	1.05196	0.88481	0.857325	0.781734	0	1.01768	0.906027	0.991897	0.915008	1.41914	2.80315	1.06854	0.918965	1.375	2.83398
	CNO	Control	1.11786	0.586676	0.903377	0.879079	0.543094	0.562662	1.77845	0.95733	0.932668	0.912088	0.748918	0.822471	0.804089	0.798954	0.789673	0.940695	0.978448	#DIV/0!	0.600243	0.910526	0.954269	1.0806	0.469388	0.586667	0.922321	0.905336	0.543689	0.56338
			0.882139	1.41332	1.09662	1.12092	1.45691	1.43734	0.221548	1.04267	1.06733	1.08791	1.25108	1.17753	1.19591	1.20105	1.21033	1.0593	1.02155	#DIV/0!	1.39976	1.08947	1.04573	0.919405	1.53061	1.41333	1.07768	1.09466	1.45631	1.43662
			1.07698	1.00645	0.713561	0.563025	0.672665	0.651326	1.30752	0.902982	0.92723	1.22686	1.11417	1.04103	0.945209	1.1473	1.09311	1.16379	1.11182	#DIV/0!	0.966592	1.12531	1.12289	1.14832	1.0625	0.716981	1.05471	0.915596	1.09804	0.733333
			0.923019	0.993548	1.28644	1.43697	1.32734	1.34867	0.692483	1.09702	1.07277	0.773138	0.885827	0.95897	1.05479	0.852697	0.906895	0.836207	0.888179	#DIV/0!	1.03341	0.874688	0.877113	0.851681	0.9375	1.28302	0.945289	1.0844	0.901961	1.26667
			0.884824	1.1177	0.633611	0.863469	0.944411	0.88273	0.737875	0.855622	0.882533	1.00163	1.10709	0.843463	0.970853	0.849729	0.896613	1.06649	0.869888	0.666667	0.866204	1.04685	1.09955	0.984281	0.926829	1.3	0.931391	0.857567	0.953488	1.18182
			1.11518	0.882302	1.36639	1.13653	1.05559	1.11727	1.26213	1.14438	1.11747	0.998365	0.892907	1.15654	1.02915	1.15027	1.10339	0.933507	1.13011	1.33333	1.1338	0.953152	0.900452	1.01572	1.07317	0.7	1.06861	1.14243	1.04651	0.818182
			1.05805	0.924787	1.00454	1.07992	0.909014	1.06358	0.71393	1.00414	0.974113	0.967053	0.837746	1.02131	0.992839	1.02097	1.01207	1.08091	1.06028	0.666667	1.0194	1.01619	1.01635	1.03314	0.73774	0.587156	0.985515	0.895248	0.748466	0.598214
			0.941947	1.07521	0.99546	0.920078	1.09099	0.936419	1.28607	0.995856	1.02589	1.03295	1.16225	0.978691	1.00716	0.97903	0.987931	0.919086	0.939722	1.33333	0.980596	0.983814	0.983646	0.966861	1.26226	1.41284	1.01448	1.10475	1.25153	1.40179
			1.05704	0.930927	0.935449	0.887574	1.11218	1.16311	1.23107	1.01048	1.03638	0.960388	1.07458	0.986828	1.046	1.06676	1.00063	1.24165	0.910876	1.75	1.15851	0.993579	0.970261	1.04472	0.553425	1.42012	1.02792	1.05051	0.539084	1.37079
			0.942959	1.06907	1.06455	1.11243	0.887822	0.836888	0.768932	0.989516	0.963619	1.03961	0.925424	1.01317	0.953995	0.933242	0.999368	0.758347	1.08912	0.25	0.841486	1.00642	1.02974	0.955285	1.44658	0.579882	0.972083	0.949495	1.46092	0.629213
		hM3Dq	0.759086	0.614082	0.636023	0.479846	0.564894	0.54624	0.400607	0.93326	0.883791	0.715856	0.961039	0.837549	1.36559	1.05927	1.24244	1.06748	1.06466	#DIV/0!	1.13123	1.05621	0.741925	0.742432	0.918367	1.04	0.914673	1.1704	0.912621	1.15493
			0.803738	0.991756	0.731707	0.710173	0.825898	1.04278	0.540212	0.911379	0.942643	0.918367	1.01299	1.07588	1.65383	1.2975	1.37594	0.993865	1.30603	#DIV/0!	1.90765	1.08163	0.763032	0.876197	1.73469	0.48	1.0154	1.10155	1.76699	0.647887
			0.78849	1.14194	0.630167	0.386555	0.189803	0.18176	0.257403	0.895422	0.832551	0.919501	0.425197	0.887101	1.24979	1.00832	1.18017	0.689655	1.33546	#DIV/0!	0.7951	1.15054	1.25282	1.21254	0.708333	0.490566	1.01035	1.11009	0.843137	0.333333
			1.01495	2.63484	0.621465	0.47479	0.466795	0.473595	0.974943	1.13902	1.15493	1.23719	1.05512	1.21051	1.26384	1.18809	1.04781	1.29741	1.15016	#DIV/0!	1.0735	1.00878	1.01514	1.0885	0.625	0.830189	1.12252	0.908257	0.72549	0.766667
			0.706529	1.50515	1.28312	1.45387	1.11825	1.40826	1.50603	1.45631	1.35629	0.522434	0.976356	1.27941	1.07413	1.26083	1.24109	1.00652	1.10781	3.33333	2.02775	0.990524	1.29342	1.05972	0.95122	0.7	1.30695	1.0089	1.04651	1.09091
			1.3367	1.49656	2.16503	1.39483	1.52011	1.76033	2.85955	1.29408	1.19633	0.563851	0.859527	1.06209	0.942425	1.03926	1.04583	0.904824	1.02602	6	1.73241	0.831374	1.01979	0.541455	0.829268	1.5	1.51571	1.05638	0.813953	1.63636
			1.04438	1.45128	0.69253	1.29435	0.933673	1.05028	0.781095	1.11538	1.19287	1.1398	1.48405	1.13813	1.12997	1.25493	1.2166	1.46016	1.03658	0.333333	1.32134	1.28118	1.20285	1.16717	1.04478	1.54128	1.05753	0.9946	1.0593	1.54464
			1.13982	1.03009	0.904664	0.955166	0.772109	0.710827	0.689055	1.16816	1.2131	1.68299	1.12967	1.29909	1.12746	1.29975	1.22888	1.17851	0.88408	0	1.20587	1.26605	1.18511	1.24599	0.665245	0.834862	1.08569	1.15443	0.678937	0.848214
			1.25985	1.21095	0.893326	0.714004	1.79005	1.78482	0.867961	1.00129	1.01513	0.888367	1.22203	0.910919	0.934322	0.997097	0.909953	1.22734	0.898792	4	1.07337	0.886257	0.938292	0.906865	0.772603	0.757396	1.03465	1.04924	0.814016	0.629213
			1.032	0.718108	0.972648	0.828402	0.948885	1.22083	0.718447	0.847894	0.996137	0.776577	1.4678	0.905026	0.827179	0.855045	0.824329	1.69634	0.97432	0	1.02808	0.916395	0.948897	1.072	0.49863	0.946746	0.943388	1.13636	0.533693	0.94382

## Sheet: 1-210minutes 
			Raw values
			Individual behaviours				Isolated behaviours			Position in contact			Type of contact					Social configuration				Social approach					Social escape
			Rearing	Huddling	SAP	Jump	Move Alone	Stop alone	Rearing isolated	Move in contact	Stop in contact	Rearing in contact	Total contacts	Contact nose-nose	Contact nose-anogenital	Contact side-side	Contact side-side opposite	Group of two	Group of three	Train of two	Follow	Social approach	Approach rearing mouse	Make contact	Making a group of three	Making a group of four	Escape from social range	Break contact	Breaking a group of three	Breaking a group of four
Duration (in frames)	Saline	Control	164171	7142	6295	627	15820	106437	6748	12522	80438	3976	92960	14817	15192	22609	21783	26245	43726	0	1400	43447	6142	35850	80	54	26225	6045	83	53
			148896	6578	5338	536	12255	148741	14065	11860	79719	2902	91579	13865	12961	19842	19565	32869	35721	67	1479	41928	6131	35078	105	54	24142	6228	107	54
			185539	5448	21204	565	24195	115468	4557	12733	114469	5311	127202	16619	18460	25848	26038	42767	48827	82	1958	53991	15524	46059	158	39	31328	6835	180	41
			133594	5198	18903	636	20781	119522	6922	13014	77942	4539	90956	19249	15732	18531	17842	21782	33566	163	2071	42317	11056	35944	195	108	24535	5661	202	110
			200859	10731	16893	508	15973	100567	8206	15337	143664	4817	159001	17924	25032	28614	32439	69920	62346	77	2449	64113	9931	55782	120	83	30687	6884	122	85
			220449	8975	15036	716	20997	141254	6340	16218	134343	4807	150561	19310	22623	34501	32024	58222	65604	123	3257	61683	10816	53055	96	105	32892	6721	101	113
			246767	4892	4367	687	14582	150744	3171	13605	120731	5481	137692	15304	15735	18083	20790	73251	48852	123	2486	42579	12621	37559	145	42	31609	7483	175	46
			238272	4773	5528	627	20116	139702	5047	12820	113009	5465	128934	14230	13644	16134	15891	66096	47249	69	1701	41845	12097	34693	253	43	33852	8893	269	51
			283608	6462	7896	789	4216	99340	2575	15126	202250	6621	221521	20726	18689	26979	32359	87847	101809	30	2259	62449	14042	51564	243	224	25913	8867	264	228
			232981	6110	6457	870	7345	53791	3758	13288	191762	6223	209075	23349	23502	29824	32740	78615	98595	0	2406	65622	14766	53719	190	56	28059	9285	204	59
		hM3Dq	171277	7105	16917	695	9500	163319	5343	12978	94602	3131	107580	16372	17603	24101	25789	37105	47486	36	2078	45702	6799	37501	111	13	24542	5644	125	14
			146644	4221	8984	633	15288	70062	2721	12237	97579	2949	109816	15605	17703	22649	25983	41947	44880	22	2460	47820	7344	41388	103	18	26964	6667	114	20
			164000	7419	14158	596	14106	103880	4382	15581	117300	9559	132881	21910	25152	32481	26217	47981	49292	190	3401	55990	15206	49171	108	57	30289	5826	137	53
			161477	5381	7223	487	16934	82240	3967	13530	124462	8243	137992	17594	21524	23556	27670	50929	51455	98	1883	56403	14624	50059	233	86	30466	7753	234	99
			200571	6946	13720	617	14267	90099	2102	15477	160276	3855	175753	20904	21778	35958	35851	81021	67997	127	2976	69344	11498	58555	107	46	28119	6539	113	54
			196360	5844	13308	764	18368	141012	14278	15708	119376	4599	135084	19654	19268	29351	27957	60789	47560	86	2614	58317	11469	49843	87	84	32174	6455	103	85
			224868	5598	4614	615	19292	127362	6305	12406	103655	5309	118719	13539	14311	15539	17011	68314	34816	120	2109	39628	11337	32577	188	39	31763	7654	204	42
			251546	7968	3870	581	17056	120553	5982	12991	144223	5385	160894	15421	14540	18010	21586	93609	51696	12	1929	44687	12713	37605	186	41	30871	8514	206	39
			274155	7044	4663	489	19930	126234	6381	13942	140370	4964	158391	13414	16870	20177	18168	66440	60086	169	2697	45467	11840	36711	226	286	32327	9540	231	308
			252611	4226	5511	740	9252	82193	2756	13822	173886	6737	192607	19413	18016	29940	29067	63608	97134	0	2535	56084	13152	45252	252	369	28631	8416	263	384
	CNO	Control	194159	8042	7432	651	17208	110744	3232	8140	82243	3099	90383	18945	13856	27959	19473	57310	25603	6	1668	44509	6595	31755	87	22	20012	4718	95	21
			207673	14709	16066	759	26179	126628	765	8668	83764	3140	92432	15299	12317	26208	21307	55446	29516	0	2954	44903	7445	30641	172	57	20684	4547	185	56
			226742	3042	10018	985	21411	196223	3657	8264	88594	5824	96858	14211	11773	29062	22428	33788	36874	7	1415	43410	10454	34266	124	33	23195	4305	135	34
			134907	2891	18155	1400	24587	109964	3840	11789	73658	4157	85447	14986	13165	24014	21322	32978	26273	82	2134	40026	10781	33805	71	38	21081	5588	76	45
			221358	5923	6411	624	12987	120909	5647	11389	133872	15716	145261	20609	21283	41004	38968	103023	35434	17	2589	62877	19188	45228	55	21	29992	4808	62	22
			237243	8056	20330	622	14295	146603	17195	12778	131656	15305	144434	20580	21448	36871	40985	93377	44253	83	3394	69401	21238	43924	74	21	39014	5285	77	26
			276113	4761	8272	975	8055	156686	1888	14148	130058	3874	145565	22118	21924	26406	23575	59001	58531	31	2616	63239	13638	46616	258	156	28241	8625	269	168
			259948	6140	4493	818	11108	158457	2847	13800	113898	4885	128958	18955	18989	21558	20553	44645	56280	35	2555	59130	11836	40385	389	328	28857	9541	414	332
			201857	2357	8443	983	15923	113188	4639	19525	130728	12659	151810	17077	15481	26026	24326	60866	74724	76	4093	65492	23943	47292	220	177	35309	7501	219	184
			197941	2178	17578	1297	8972	78167	3726	16717	151375	16146	169730	16823	22024	28567	33136	64147	89363	48	2746	66814	24714	49403	327	73	32076	6868	330	79
		hM3Dq	174298	12408	5334	417	14570	156072	838	7267	71546	2627	78813	12982	16700	17302	20796	45886	25457	10	2320	40447	6373	26100	92	67	17888	4336	99	70
			196742	13104	6487	520	19313	111028	1456	6990	82129	3029	89119	19946	16729	26471	21153	56904	24745	10	3623	38338	5560	27544	141	28	18463	4433	156	29
			143587	6726	9369	735	11867	74550	1545	9354	95458	4694	104812	11518	18704	25158	28885	37930	40686	111	1726	42726	11791	36970	82	17	20483	4801	106	14
			174097	5625	9987	616	16722	101607	4037	11655	84941	5239	96596	14046	16737	27955	22805	40576	29828	7	1763	42176	11158	37341	99	27	24847	5432	101	30
			227420	11812	9610	607	14482	132255	13747	16345	129167	8992	145512	21758	24701	40539	40273	102508	36200	141	5233	73510	24314	50617	117	10	44086	5418	122	16
			235961	8270	11745	639	13857	172321	17211	15282	117459	9693	132741	18092	23956	27525	38972	86502	39435	218	4631	64683	19878	40814	56	27	40791	4528	65	25
			254971	7215	6885	1075	8426	109267	2226	15031	153536	4557	169824	24327	22276	30673	26414	72771	69020	5	3920	73296	13101	46947	334	221	31169	10032	359	230
			243145	5476	5500	938	7996	101087	1837	16479	145147	5617	163408	24040	19537	29781	26359	73731	61644	5	3255	71515	14353	50121	239	158	31820	9614	256	169
			243747	2649	8110	1085	15175	157506	3422	20099	114477	9983	136225	16500	19555	23946	27692	43714	76291	175	3828	63837	24432	47291	302	104	38261	9480	323	94
			252412	2100	7778	1000	10301	140308	1684	13791	159361	10608	175394	16710	17596	25815	25080	81477	77697	10	2886	66701	25354	49943	119	90	32206	7744	128	99
			Rearing	Huddling	SAP	Jump	Move Alone	Stop alone	Rearing isolated	Move in contact	Stop in contact	Rearing in contact	Total contacts	Contact nose-nose	Contact nose-anogenital	Contact side-side	Contact side-side opposite	Group of two	Group of three	Train of two	Follow	Social approach	Approach rearing mouse	Make contact	Making a group of three	Making a group of four	Escape from social range	Break contact	Breaking a group of three	Breaking a group of four
Number of events	Saline	Control	4895	3055	1575	280	5824	1780	2147	2662	2829	1324	594	3114	3077	3553	3352	670	359	0	865	14016	2413	11744	80	54	9789	823	83	53
			3368	4728	1452	242	2569	1462	1135	2420	2625	887	581	2963	3030	3074	3166	613	365	4	871	14366	2318	12249	105	54	8797	816	107	54
			6605	2757	2697	251	7664	4256	1429	2989	3258	2377	881	3388	3509	3477	4075	944	649	9	1044	20120	6615	17772	158	39	12501	1119	180	41
			4480	2209	1902	268	5641	5065	911	2569	2700	2004	834	2885	2940	2945	2733	841	654	21	1003	15032	3992	12844	195	108	9259	863	202	110
			4692	2679	4075	227	5673	5981	3212	3355	3492	1887	565	3858	4280	3920	4266	554	530	6	1270	22398	3455	19803	120	83	12344	856	122	85
			5404	3918	3574	313	8057	8105	3087	3485	3673	2106	632	4663	4767	4417	4620	632	498	14	1589	22610	4033	19356	96	105	13689	953	101	113
			5882	2619	1406	293	2578	2732	666	2732	3661	2225	972	3100	3325	2984	3240	1157	636	16	1169	13110	4135	11826	145	42	11215	908	175	46
			5888	2152	1465	273	3104	7191	1255	2759	3734	1937	1280	2714	2929	2684	2558	1296	665	8	931	12481	3564	10561	253	43	11070	995	269	51
			8038	2576	2502	355	1049	2013	318	3152	4649	2262	1089	4194	4724	4059	4206	1083	1365	5	1316	21678	5446	18990	243	224	11535	1563	264	228
			6747	2494	2147	381	1665	1941	441	3176	4607	2170	987	3929	4497	4297	4562	1198	1475	0	1454	22909	5912	20057	190	56	12438	1505	204	59
		hM3Dq	3705	3380	4194	314	3384	1277	674	2556	2796	1095	573	3547	4004	3558	3579	619	404	3	1165	15134	2770	13108	111	13	10041	934	125	14
			3492	2628	2265	280	5730	1913	535	2681	2901	1190	575	3411	3931	3180	3231	612	374	4	1399	15133	2664	13290	103	18	10309	965	114	20
			6877	2994	3369	266	3912	3719	691	3302	3454	3400	816	3495	3972	4252	4278	979	652	20	1710	20805	6401	18548	108	57	12529	1013	137	53
			5097	2607	2150	212	3776	3663	562	2972	3384	2415	1076	3324	4053	3858	4418	1029	672	14	999	20674	5872	18706	233	86	12238	1539	234	99
			4670	3257	4368	277	6869	5777	795	3384	3602	1590	557	4449	4611	4923	5059	585	545	7	1553	26229	4203	22348	107	46	12849	994	113	54
			4648	2962	3725	336	5753	4691	6838	3326	3436	1763	556	3976	3935	3743	4014	533	467	8	1298	20932	4157	17724	87	84	13510	936	103	85
			6550	2141	1490	267	3303	3415	1203	2700	3687	2139	1252	2823	3072	2774	2792	1378	652	11	1166	12072	3719	10137	188	39	10798	836	204	42
			7233	2996	1222	252	2732	5370	960	2805	4127	2217	1371	3106	3297	3141	3231	1457	612	2	1135	13885	4278	11881	186	41	10850	1045	206	39
			6437	2268	1414	220	2424	2940	1345	2727	4065	1812	1116	3139	3201	2885	2605	1080	1289	22	1132	12922	3689	10949	226	286	10656	1311	231	308
			6422	1853	1990	332	1599	2212	463	3182	4957	2444	1201	3944	3745	4212	4034	900	1090	0	1415	19474	5252	16987	252	369	11862	1358	263	384
	CNO	Control	3677	4104	1552	296	6226	2564	1057	1789	2207	1244	793	2642	2130	2409	2120	919	462	1	944	13932	2313	11777	87	22	8013	510	95	21
			3093	7507	1880	356	12928	4330	218	1964	2571	1450	960	3630	2912	3305	3098	936	487	0	1751	16940	2835	11573	172	57	9297	583	185	56
			4765	1464	1523	394	5829	5938	1037	1896	2104	2378	653	2744	2379	2978	2898	641	348	1	780	17080	4291	13753	124	33	8442	665	135	34
			4676	1216	2828	532	9753	10440	908	2365	2454	1796	462	3005	3090	2779	2702	511	296	10	1125	14687	4040	12093	71	38	8644	753	76	45
			9582	3666	2261	290	3049	2620	2038	2446	2951	4072	803	3611	5139	3415	3584	837	200	3	1452	28297	8889	19870	55	21	13645	747	62	22
			14771	3384	6086	286	3974	3762	6076	2821	3227	4254	623	4450	5025	4010	4168	715	291	9	1732	30404	9681	19272	74	21	18295	861	77	26
			5711	2365	2233	431	1529	2778	391	3589	4583	1837	1117	4096	4496	3965	3845	1514	1528	4	1576	17786	4973	14519	258	156	11482	1507	269	168
			4720	2706	1664	355	1805	2768	695	3240	4426	1915	1428	3744	3999	3425	3256	1331	1316	5	1370	17673	4443	13007	389	328	10907	1516	414	332
			9546	1294	2061	427	5625	3643	895	3876	4533	4788	1006	4358	4745	4791	4387	1066	866	10	2004	24273	9435	18005	220	177	15043	1331	219	184
			10077	1105	2401	574	1924	1866	569	3871	4416	5506	816	4603	5240	5493	6298	927	1136	7	1567	26427	11012	20222	327	73	13867	1135	330	79
		hM3Dq	2603	5455	1359	193	5722	2374	263	1657	2108	1163	797	2679	3017	2881	2930	891	438	2	1373	15969	2327	9695	92	67	7709	607	99	70
			2729	6904	1611	242	7805	3303	443	1729	2151	1106	767	3390	3415	3339	3203	838	523	2	2074	15358	2093	10503	141	28	8065	542	156	29
			3696	2190	1575	295	3422	3799	378	1994	2105	1938	475	2395	3114	3006	3249	587	398	11	823	16855	4739	14652	82	17	8050	797	106	14
			4383	3092	1327	264	4313	4748	877	2337	2566	2146	584	3236	3314	3103	2897	610	328	1	988	15318	4332	13677	99	27	9453	663	101	30
			11021	4937	5090	274	4743	4925	5563	3223	3479	3085	596	4671	5422	3937	3919	609	305	13	2627	32226	11519	23090	117	10	20002	569	122	16
			14213	4244	6291	291	4244	3947	5518	2987	3178	3619	487	4597	7295	3723	4121	600	288	18	2297	27793	8873	16903	56	27	19042	636	65	25
			5501	3075	1370	481	1633	2756	494	3818	5199	2221	1638	4872	5220	4663	4355	1931	1587	1	2055	21942	5476	17024	334	221	12661	1574	359	230
			5370	2430	1966	421	1442	1997	361	4363	5549	2404	1249	5249	4960	4727	4422	1564	1412	1	1836	20549	5580	16171	239	158	12548	1627	256	169
			11786	1480	2227	477	3740	4338	814	4036	4596	4318	1083	4465	4933	4406	4667	1005	910	23	1846	22016	9796	17061	302	104	14699	1556	323	94
			10035	1006	2393	441	2634	3000	520	3398	4228	4184	1013	4125	4045	4877	4932	1434	1033	2	1711	25475	11348	21027	119	90	14130	1549	128	99
LMT index (From de Chaumont et al., 2019
			Rearing	Huddling	SAP	Jump	Move Alone	Stop alone	Rearing isolated	Move in contact	Stop in contact	Rearing in contact	Total contacts	Contact nose-nose	Contact nose-anogenital	Contact side-side	Contact side-side opposite	Group of two	Group of three	Train of two	Follow	Social approach	Approach rearing mouse	Make contact	Making a group of three	Making a group of four	Escape from social range	Break contact	Breaking a group of three	Breaking a group of four
Duration (in frames)	Saline	Control	1.04879	1.04111	1.08227	1.07825	1.12698	0.834218	0.648441	1.02715	1.00449	1.15615	1.00748	1.03319	1.07925	1.06518	1.05364	0.887945	1.10076	0	0.97256	1.01779	1.0009	1.01088	0.864865	1	1.04136	0.985089	0.873684	0.990654
			0.951209	0.958892	0.917734	0.921754	0.873019	1.16578	1.35156	0.972849	0.995511	0.84385	0.992516	0.966808	0.920754	0.934819	0.946358	1.11205	0.899241	2	1.02744	0.982208	0.999104	0.989116	1.13514	1	0.958644	1.01491	1.12632	1.00935
			1.16277	1.02348	1.05737	0.940883	1.07591	0.982748	0.793972	0.989086	1.18984	1.07838	1.16615	0.926676	1.07978	1.16488	1.18678	1.3251	1.18522	0.669388	0.971953	1.12122	1.1681	1.12335	0.895184	0.530612	1.1216	1.09395	0.942408	0.543046
			0.837231	0.976517	0.942628	1.05912	0.924093	1.01725	1.20603	1.01091	0.810162	0.921624	0.833854	1.07332	0.920215	0.835125	0.813218	0.674898	0.814778	1.33061	1.02805	0.878785	0.831904	0.876651	1.10482	1.46939	0.878399	0.90605	1.05759	1.45695
			0.953502	1.08911	1.05816	0.830065	0.864106	0.831747	1.12828	0.97208	1.03353	1.00104	1.02726	0.962776	1.05055	0.906726	1.00644	1.09129	0.974537	0.77	0.858395	1.01932	0.957343	1.02506	1.11111	0.882979	0.965319	1.01198	1.09417	0.858586
			1.0465	0.91089	0.94184	1.16993	1.13589	1.16825	0.871717	1.02792	0.966472	0.998961	0.972736	1.03722	0.949449	1.09327	0.993562	0.908711	1.02546	1.23	1.14161	0.980683	1.04266	0.974944	0.888889	1.11702	1.03468	0.988019	0.90583	1.14141
			1.01751	1.01231	0.882668	1.04566	0.84051	1.03802	0.771721	1.02971	1.03304	1.00146	1.03285	1.03636	1.07117	1.05696	1.13356	1.05135	1.01668	1.28125	1.18749	1.00869	1.0212	1.03967	0.728643	0.988235	0.965735	0.913898	0.788288	0.948454
			0.982486	0.987688	1.11733	0.954338	1.15949	0.961983	1.22828	0.970293	0.966963	0.998538	0.967152	0.963635	0.928827	0.94304	0.866443	0.948653	0.98332	0.71875	0.812515	0.991306	0.978801	0.960333	1.27136	1.01176	1.03426	1.0861	1.21171	1.05155
			1.098	1.028	1.10026	0.951175	0.729349	1.29745	0.813201	1.06469	1.02662	1.03099	1.0289	0.940488	0.885924	0.949915	0.994147	1.05546	1.01604	2	0.968489	0.975225	0.974868	0.979531	1.1224	1.6	0.960239	0.976972	1.12821	1.58885
			0.901998	0.972001	0.899742	1.04882	1.27065	0.702549	1.1868	0.935314	0.973382	0.969013	0.971096	1.05951	1.11408	1.05009	1.00585	0.94454	0.983962	0	1.03151	1.02478	1.02513	1.02047	0.877598	0.4	1.03976	1.02303	0.871795	0.41115
		hM3Dq	1.09419	1.03571	2.90845	1.19518	0.676759	1.28004	0.513429	1.06456	1.18137	0.910439	1.16593	1.14162	1.25052	1.13547	1.24741	1.25537	1.19541	1.07463	1.44356	1.07062	1.10796	1.05744	1.2	0.240741	0.974527	0.919743	1.31579	0.261682
			0.936822	0.615306	1.54457	1.08856	1.08908	0.549123	0.261471	1.00377	1.21854	0.857517	1.19017	1.08814	1.25763	1.06707	1.2568	1.41919	1.12981	0.656716	1.70893	1.12023	1.19677	1.16704	1.11351	0.333333	1.0707	1.08645	1.2	0.373832
			1.02778	1.39376	0.706011	0.992506	0.627268	0.884123	0.763481	1.21032	1.21927	1.94091	1.21821	1.2217	1.47122	1.4638	1.19494	1.48665	1.19651	1.55102	1.68826	1.16273	1.14417	1.19925	0.611898	0.77551	1.0844	0.932458	0.717277	0.701987
			1.01197	1.0109	0.360187	0.810991	0.753024	0.699945	0.691175	1.051	1.29371	1.67371	1.26506	0.981042	1.25901	1.06158	1.26117	1.578	1.24901	0.8	0.934723	1.1713	1.10038	1.22091	1.32011	1.17007	1.09074	1.24088	1.22513	1.31126
			0.952135	0.704963	0.859407	1.00817	0.771815	0.745171	0.289014	0.980954	1.15304	0.801122	1.13549	1.12284	0.913986	1.13944	1.1123	1.26455	1.06287	1.27	1.04311	1.10248	1.1084	1.07601	0.990741	0.489362	0.884537	0.961264	1.01345	0.545455
			0.932145	0.593119	0.8336	1.24837	0.993671	1.16625	1.96315	0.995595	0.858799	0.955736	0.872743	1.0557	0.808645	0.93008	0.867381	0.948776	0.743415	0.86	0.916229	0.927168	1.10561	0.91592	0.805556	0.893617	1.0121	0.948916	0.923767	0.858586
			0.927216	1.15841	0.932592	0.936073	1.11199	0.87701	1.53444	0.938959	0.886926	0.970035	0.890528	0.916842	0.974233	0.908262	0.92751	0.980488	0.724571	1.25	1.0074	0.938785	0.917307	0.901761	0.944724	0.917647	0.97044	0.934783	0.918919	0.865979
			1.03722	1.64884	0.782213	0.884323	0.983111	0.830123	1.45583	0.983236	1.23405	0.983921	1.20689	1.04429	0.989823	1.05269	1.17696	1.34354	1.07587	0.125	0.921423	1.05863	1.02864	1.04094	0.934673	0.964706	0.943188	1.03981	0.927928	0.804124
			1.0614	1.12059	0.64976	0.589512	3.4478	1.64871	2.01516	0.981347	0.712516	0.772968	0.735683	0.60869	0.799697	0.71042	0.558165	0.79826	0.599649	11.2667	1.15627	0.710028	0.821994	0.697378	1.04388	2.04286	1.19792	1.05112	0.987179	2.14634
			0.977996	0.672288	0.767923	0.892104	1.60055	1.0735	0.870362	0.972901	0.882643	1.04905	0.894607	0.880908	0.854021	1.05417	0.893009	0.764234	0.969382	0	1.08682	0.875827	0.91308	0.859626	1.16397	2.63571	1.06096	0.927281	1.12393	2.67596
	CNO	Control	0.966369	0.706958	0.632564	0.923404	0.793233	0.933084	1.61721	0.968586	0.990838	0.993428	0.988792	1.10647	1.0588	1.03233	0.955027	1.01653	0.929008	2	0.721765	0.995593	0.939459	1.01785	0.671815	0.556962	0.983487	1.01846	0.678571	0.545455
			1.03363	1.29304	1.36744	1.0766	1.20677	1.06692	0.382787	1.03141	1.00916	1.00657	1.01121	0.893529	0.941199	0.967674	1.04497	0.983469	1.07099	0	1.27823	1.00441	1.06054	0.982146	1.32819	1.44304	1.01651	0.981543	1.32143	1.45455
			1.25393	1.02545	0.711177	0.825996	0.930954	1.28172	0.97559	0.824216	1.09205	1.16702	1.06259	0.973456	0.944182	1.09511	1.02528	1.01213	1.16788	0.157303	0.797408	1.04056	0.984601	1.00677	1.27179	0.929577	1.04775	0.870312	1.27962	0.860759
			0.746066	0.974549	1.28882	1.174	1.06905	0.71828	1.02441	1.17578	0.907946	0.832983	0.937407	1.02654	1.05582	0.904891	0.97472	0.987868	0.832122	1.8427	1.20259	0.959442	1.0154	0.993228	0.728205	1.07042	0.952254	1.12969	0.720379	1.13924
			0.965362	0.847414	0.479488	1.00161	0.952056	0.903952	0.49444	0.942525	1.00835	1.01325	1.00285	1.0007	0.996139	1.05307	0.974773	1.04911	0.88933	0.34	0.865452	0.95068	0.94929	1.01463	0.852713	1	0.869258	0.95274	0.892086	0.916667
			1.03464	1.15259	1.52051	0.998395	1.04794	1.09605	1.50556	1.05748	0.991654	0.986751	0.997145	0.999296	1.00386	0.946928	1.02523	0.950886	1.11067	1.66	1.13455	1.04932	1.05071	0.985373	1.14729	1	1.13074	1.04726	1.10791	1.08333
			1.03016	0.873498	1.29604	1.08756	0.840683	0.99438	0.797466	1.01245	1.06624	0.884576	1.06049	1.07701	1.07174	1.10108	1.06848	1.13851	1.01961	0.939394	1.0118	1.03358	1.07074	1.07162	0.797527	0.644628	0.989212	0.949576	0.787701	0.672
			0.969845	1.1265	0.703956	0.912437	1.15932	1.00562	1.20253	0.987548	0.933759	1.11542	0.939506	0.922991	0.928262	0.898924	0.931517	0.86149	0.980394	1.06061	0.988203	0.966421	0.929261	0.92838	1.20247	1.35537	1.01079	1.05042	1.2123	1.328
			1.00979	1.03947	0.648937	0.862281	1.27921	1.18302	1.10915	1.07748	0.92681	0.878945	0.944268	1.00749	0.825543	0.953456	0.846681	0.973755	0.910785	1.22581	1.19696	0.990008	0.984154	0.978168	0.804388	1.416	1.04798	1.04405	0.797814	1.39924
			0.990205	0.960529	1.35106	1.13772	0.720787	0.816984	0.890855	0.922521	1.07319	1.12106	1.05573	0.992507	1.17446	1.04654	1.15332	1.02625	1.08921	0.774194	0.803041	1.00999	1.01585	1.02183	1.19561	0.584	0.952022	0.955947	1.20219	0.60076
		hM3Dq	0.867517	1.09077	0.453996	0.591489	0.67163	1.315	0.419314	0.864707	0.861964	0.842122	0.862216	0.758206	1.27612	0.638839	1.01991	0.813899	0.923711	3.33333	1.00389	0.904733	0.907835	0.836592	0.710425	1.6962	0.879104	0.935996	0.707143	1.81818
			0.979225	1.15195	0.552132	0.737589	0.890267	0.935477	0.728546	0.831747	0.989464	0.970989	0.974964	1.16493	1.27834	0.977385	1.03742	1.00933	0.897876	3.33333	1.56772	0.857558	0.792023	0.882877	1.0888	0.708861	0.907362	0.956935	1.11429	0.753247
			0.794068	2.26732	0.665105	0.616352	0.515979	0.486957	0.412165	0.932928	1.17666	0.940587	1.14985	0.788985	1.50004	0.947999	1.32046	1.13621	1.28861	2.49438	0.972668	1.02416	1.11053	1.08622	0.841026	0.478873	0.925242	0.970585	1.00474	0.35443
			0.962795	1.89617	0.708977	0.516562	0.727075	0.663692	1.07696	1.16242	1.04703	1.04979	1.05972	0.962154	1.34229	1.0534	1.04251	1.21547	0.944716	0.157303	0.993519	1.01098	1.05091	1.09712	1.01538	0.760563	1.12237	1.09815	0.957346	0.759494
			0.991799	1.68996	0.718746	0.974318	1.06165	0.988778	1.20366	1.35267	0.972907	0.579736	1.00459	1.0565	1.15612	1.04113	1.00742	1.04387	0.908555	2.82	1.74929	1.11145	1.20289	1.13552	1.81395	0.47619	1.27774	1.07362	1.7554	0.666667
			1.02905	1.1832	0.878426	1.02568	1.01583	1.28832	1.50696	1.2647	0.88472	0.624931	0.916419	0.878487	1.12125	0.706902	0.974873	0.880876	0.989747	4.36	1.54805	0.977986	0.983427	0.915605	0.868217	1.28571	1.18225	0.897256	0.935252	1.04167
			0.951276	1.32373	1.07873	1.19911	0.879403	0.693444	0.940232	1.07564	1.25872	1.04053	1.23723	1.18457	1.08894	1.279	1.19715	1.40422	1.20232	0.151515	1.51615	1.19795	1.02858	1.07923	1.03246	0.913223	1.09177	1.10448	1.05124	0.92
			0.907154	1.00468	0.861731	1.04629	0.834525	0.641531	0.775924	1.17926	1.18994	1.28257	1.19049	1.1706	0.955051	1.24181	1.19466	1.42275	1.07383	0.151515	1.25894	1.16884	1.12687	1.15219	0.738794	0.652893	1.11457	1.05846	0.749634	0.676
			1.21935	1.16825	0.623343	0.951754	1.21912	1.64622	0.818171	1.10916	0.811597	0.693144	0.847328	0.973451	1.04279	0.877255	0.963837	0.699351	0.929885	2.82258	1.11946	0.96499	1.00425	0.978148	1.1042	0.832	1.13559	1.31951	1.17668	0.714829
			1.2627	0.92613	0.597825	0.877193	0.827556	1.46647	0.40263	0.761051	1.12981	0.736539	1.09096	0.985841	0.938328	0.945726	0.872925	1.3035	0.947022	0.16129	0.843983	1.00828	1.04215	1.033	0.435101	0.72	0.95588	1.07788	0.466302	0.752852
			Rearing	Huddling	SAP	Jump	Move Alone	Stop alone	Rearing isolated	Move in contact	Stop in contact	Rearing in contact	Total contacts	Contact nose-nose	Contact nose-anogenital	Contact side-side	Contact side-side opposite	Group of two	Group of three	Train of two	Follow	Social approach	Approach rearing mouse	Make contact	Making a group of three	Making a group of four	Escape from social range	Break contact	Breaking a group of three	Breaking a group of four
Number of events	Saline	Control	1.1848	0.785044	1.04063	1.0728	1.38782	1.09809	1.30835	1.04762	1.0374	1.19765	1.01106	1.02485	1.0077	1.07228	1.02854	1.04443	0.991713	0	0.996544	0.987668	1.02008	0.978952	0.864865	1	1.05337	1.00427	0.873684	0.990654
			0.8152	1.21496	0.959366	0.927203	0.612177	0.901912	0.691651	0.952381	0.962596	0.802352	0.988936	0.975152	0.992304	0.92772	0.971464	0.955573	1.00829	2	1.00346	1.01233	0.97992	1.02105	1.13514	1	0.946626	0.995729	1.12632	1.00935
			1.1917	1.11035	1.17286	0.967245	1.15205	0.913207	1.22137	1.07557	1.09366	1.08514	1.02741	1.08018	1.08823	1.08284	1.19712	1.0577	0.996163	0.6	1.02003	1.14474	1.24729	1.16096	0.895184	0.530612	1.14899	1.12916	0.942408	0.543046
			0.8083	0.88965	0.827136	1.03276	0.847952	1.08679	0.778632	0.924433	0.906344	0.91486	0.972595	0.919815	0.911769	0.91716	0.802879	0.942297	1.00384	1.4	0.979971	0.855257	0.75271	0.839038	1.10482	1.46939	0.851011	0.870838	1.05759	1.45695
			0.929477	0.812187	1.0655	0.840741	0.826366	0.849212	1.01984	0.980994	0.974738	0.945154	0.944027	0.905528	0.94617	0.940386	0.960162	0.934233	1.03113	0.6	0.888423	0.99529	0.92281	1.01142	1.11111	0.882979	0.948335	0.946379	1.09417	0.858586
			1.07052	1.18781	0.934501	1.15926	1.17363	1.15079	0.980156	1.01901	1.02526	1.05485	1.05597	1.09447	1.05383	1.05961	1.03984	1.06577	0.968872	1.4	1.11158	1.00471	1.07719	0.988585	0.888889	1.11702	1.05167	1.05362	0.90583	1.14141
			0.99949	1.09788	0.97945	1.03534	0.907427	0.55064	0.693389	0.995083	0.990128	1.0692	0.863233	1.06639	1.06332	1.05293	1.11763	0.943335	0.977709	1.33333	1.11333	1.02458	1.07417	1.05651	0.728643	0.988235	1.00651	0.954283	0.788288	0.948454
			1.00051	0.902117	1.02055	0.964664	1.09257	1.44936	1.30661	1.00492	1.00987	0.930802	1.13677	0.933609	0.936681	0.947071	0.882373	1.05667	1.02229	0.666667	0.886667	0.975421	0.925835	0.943494	1.27136	1.01176	0.993493	1.04572	1.21171	1.05155
			1.08732	1.01617	1.07636	0.964674	0.773029	1.01821	0.837945	0.996207	1.00454	1.02076	1.04913	1.03262	1.02462	0.971517	0.959398	0.949584	0.961268	2	0.950181	0.972391	0.958972	0.972674	1.1224	1.6	0.962333	1.0189	1.12821	1.58885
			0.912682	0.983826	0.923639	1.03533	1.22697	0.981791	1.16206	1.00379	0.995462	0.979242	0.950867	0.967377	0.975382	1.02848	1.0406	1.05042	1.03873	0	1.04982	1.02761	1.04103	1.02733	0.877598	0.4	1.03767	0.981095	0.871795	0.41115
		hM3Dq	0.896769	0.86856	2.77106	1.20307	0.806386	0.787785	0.410725	1.0059	1.0253	0.990502	0.975319	1.16735	1.31128	1.07379	1.09819	0.964926	1.11602	1.5	1.34217	1.06645	1.171	1.09265	1.2	0.240741	1.08049	1.13972	1.31579	0.261682
			0.845214	0.675318	1.49653	1.0728	1.36542	1.18014	0.326021	1.0551	1.06381	1.07644	0.978723	1.12259	1.28738	0.95971	0.991408	0.954014	1.03315	2	1.61175	1.06638	1.12619	1.10782	1.11351	0.333333	1.10933	1.17755	1.2	0.373832
			1.24078	1.2058	1.4651	1.02505	0.58805	0.797983	0.590598	1.1882	1.15945	1.55216	0.951603	1.1143	1.23182	1.3242	1.25676	1.09692	1.00077	1.33333	1.67074	1.18372	1.20694	1.21165	0.611898	0.77551	1.15156	1.0222	0.717277	0.701987
			0.919621	1.04994	0.934986	0.816956	0.567606	0.785967	0.480342	1.06945	1.13595	1.10249	1.25481	1.05978	1.25694	1.20149	1.29788	1.15294	1.03147	0.933333	0.976063	1.17626	1.10719	1.22198	1.32011	1.17007	1.12482	1.55298	1.22513	1.31126
			0.925119	0.987419	1.14211	1.02593	1.00058	0.820247	0.252421	0.989474	1.00544	0.796394	0.93066	1.04424	1.01934	1.181	1.13865	0.986509	1.06031	0.7	1.08639	1.16553	1.1226	1.1414	0.990741	0.489362	0.987132	1.09895	1.01345	0.545455
			0.920761	0.897984	0.973984	1.24444	0.838019	0.666051	2.17114	0.972515	0.959107	0.883045	0.928989	0.933224	0.869902	0.897925	0.903444	0.89882	0.90856	0.8	0.90801	0.930146	1.11031	0.905233	0.805556	0.893617	1.03791	1.03483	0.923767	0.858586
			1.113	0.897506	1.03797	0.943463	1.16262	0.6883	1.25247	0.983427	0.99716	1.02787	1.1119	0.971104	0.982411	0.978829	0.963091	1.12352	1.00231	0.916667	1.11048	0.943457	0.966099	0.905615	0.944724	0.917647	0.969082	0.878613	0.918919	0.865979
			1.22906	1.25592	0.851271	0.890459	0.961633	1.08233	0.999479	1.02167	1.11616	1.06535	1.21758	1.06846	1.05437	1.10833	1.11452	1.18793	0.940815	0.166667	1.08095	1.08515	1.11131	1.06142	0.934673	0.964706	0.973749	1.09827	0.927928	0.804124
			0.870747	0.894675	0.608303	0.597826	1.78629	1.4871	3.54414	0.861884	0.878349	0.81769	1.07514	0.772867	0.694285	0.690522	0.594206	0.946953	0.907746	8.8	0.817329	0.579631	0.649586	0.560811	1.04388	2.04286	0.889	0.854628	0.987179	2.14634
			0.868718	0.730966	0.856098	0.902174	1.17833	1.11887	1.22003	1.00569	1.07109	1.10289	1.15703	0.97107	0.812276	1.00814	0.920164	0.789128	0.767606	0	1.02166	0.873528	0.924811	0.87008	1.16397	2.63571	0.989613	0.885267	1.12393	2.67596
	CNO	Control	1.08626	0.706916	0.904429	0.907975	0.650099	0.743835	1.65804	0.953371	0.923817	0.923534	0.904735	0.842474	0.844903	0.843192	0.812572	0.990836	0.973656	2	0.700557	0.902565	0.898601	1.00874	0.671815	0.556962	0.925823	0.933211	0.678571	0.545455
			0.913737	1.29308	1.09557	1.09202	1.3499	1.25616	0.341961	1.04663	1.07618	1.07647	1.09527	1.15753	1.1551	1.15681	1.18743	1.00916	1.02634	0	1.29944	1.09743	1.1014	0.991263	1.32819	1.44304	1.07418	1.06679	1.32143	1.45455
			1.00943	1.09254	0.700069	0.850972	0.748171	0.725119	1.06632	0.889932	0.923212	1.13943	1.1713	0.954601	0.869995	1.03457	1.035	1.11285	1.08075	0.181818	0.818898	1.07533	1.03013	1.06423	1.27179	0.929577	0.988177	0.937941	1.27962	0.860759
			0.990573	0.907463	1.29993	1.14903	1.25183	1.27488	0.933676	1.11007	1.07679	0.860565	0.8287	1.0454	1.13001	0.965433	0.965	0.887153	0.919255	1.81818	1.1811	0.92467	0.969872	0.935773	0.728205	1.07042	1.01182	1.06206	0.720379	1.13924
			0.786926	1.04	0.541752	1.00694	0.86829	0.821059	0.502342	0.928802	0.955325	0.978141	1.12623	0.895919	1.01122	0.919865	0.924665	1.07861	0.814664	0.5	0.91206	0.964106	0.957351	1.01528	0.852713	1	0.854415	0.929104	0.892086	0.916667
			1.21307	0.96	1.45825	0.993056	1.13171	1.17894	1.49766	1.0712	1.04467	1.02186	0.873773	1.10408	0.988784	1.08013	1.07534	0.921392	1.18534	1.5	1.08794	1.03589	1.04265	0.984722	1.14729	1	1.14559	1.0709	1.10791	1.08333
			1.09501	0.932755	1.14601	1.09669	0.917217	1.0018	0.720074	1.05111	1.01743	0.979211	0.8778	1.0449	1.05851	1.07307	1.08295	1.06432	1.07454	0.888889	1.06993	1.00319	1.05629	1.05493	0.797527	0.644628	1.02568	0.997023	0.787701	0.672
			0.904995	1.06725	0.85399	0.903308	1.08278	0.998197	1.27993	0.948894	0.982573	1.02079	1.1222	0.955102	0.941495	0.926928	0.917054	0.935677	0.925457	1.11111	0.930075	0.996813	0.943713	0.94507	1.20247	1.35537	0.974318	1.00298	1.2123	1.328
			0.97294	1.07878	0.923801	0.853147	1.49026	1.32256	1.22268	1.00065	1.01307	0.930251	1.10428	0.972659	0.950426	0.931739	0.821151	1.06974	0.865135	1.17647	1.12237	0.957515	0.922874	0.942004	0.804388	1.416	1.04068	1.07948	0.797814	1.39924
			1.02706	0.921217	1.0762	1.14685	0.509736	0.677437	0.777322	0.999355	0.986926	1.06975	0.895719	1.02734	1.04957	1.06826	1.17885	0.930256	1.13487	0.823529	0.877625	1.04249	1.07713	1.058	1.19561	0.584	0.959322	0.920519	1.20219	0.60076
		hM3Dq	0.768981	0.939626	0.791958	0.592025	0.597473	0.688715	0.412549	0.883027	0.882378	0.8634	0.909298	0.854273	1.19675	1.0084	1.12304	0.960647	0.923077	4	1.01892	1.03453	0.90404	0.830407	0.710425	1.6962	0.890699	1.1107	0.707143	1.81818
			0.806204	1.18922	0.938811	0.742331	0.814973	0.958225	0.694902	0.921396	0.900377	0.821084	0.875071	1.08099	1.35462	1.16871	1.22767	0.903504	1.10221	4	1.53915	0.994947	0.813131	0.899615	1.0888	0.708861	0.931831	0.991766	1.11429	0.753247
			0.782968	1.63433	0.723972	0.637149	0.439225	0.463915	0.388689	0.935931	0.923651	0.928606	0.852018	0.833188	1.13878	1.04429	1.16036	1.0191	1.23602	2	0.864042	1.06116	1.13768	1.13379	0.841026	0.478873	0.942292	1.12412	1.00474	0.35443
			0.928503	2.30746	0.609975	0.570194	0.553587	0.579802	0.901799	1.09693	1.12593	1.02827	1.04753	1.12576	1.21192	1.07799	1.03464	1.05903	1.01863	0.181818	1.03727	0.964397	1.03997	1.05835	1.01538	0.760563	1.10652	0.93512	0.957346	0.759494
			0.905104	1.40057	1.2196	0.951389	1.3507	1.5434	1.37121	1.22385	1.12625	0.741052	0.835905	1.15891	1.0669	1.06047	1.01109	0.784794	1.24236	2.16667	1.65013	1.09797	1.2406	1.17981	1.81395	0.47619	1.25247	0.707711	1.7554	0.666667
			1.16725	1.20397	1.50737	1.01042	1.2086	1.23692	1.36012	1.13423	1.02881	0.869325	0.683029	1.14055	1.43546	1.00283	1.06321	0.773196	1.17312	3	1.44284	0.946934	0.955627	0.863676	0.868217	1.28571	1.19236	0.791045	0.935252	1.04167
			1.05474	1.21278	0.703105	1.22392	0.979604	0.993869	0.909761	1.11817	1.15418	1.1839	1.28723	1.24286	1.22896	1.26198	1.22659	1.35747	1.11603	0.222222	1.39511	1.2376	1.16313	1.23694	1.03246	0.913223	1.131	1.04135	1.05124	0.92
			1.02962	0.958391	1.00898	1.07125	0.865027	0.720159	0.664825	1.27779	1.23188	1.28145	0.981532	1.33903	1.16775	1.2793	1.24546	1.09947	0.992968	0.222222	1.24644	1.15903	1.18522	1.17496	0.738794	0.652893	1.12091	1.07641	0.749634	0.676
			1.20124	1.23385	0.998207	0.953047	0.99086	1.57488	1.11202	1.04195	1.02715	0.838935	1.1888	0.996541	0.988082	0.856865	0.873561	1.00853	0.909091	2.70588	1.03388	0.868481	0.958185	0.892615	1.1042	0.832	1.01688	1.26196	1.17668	0.714829
			1.02278	0.838683	1.07261	0.881119	0.697841	1.08913	0.710383	0.877243	0.94491	0.812901	1.11196	0.920656	0.810215	0.948464	0.923163	1.43904	1.03197	0.235294	0.958275	1.00493	1.10999	1.10011	0.435101	0.72	0.977516	1.25629	0.466302	0.752852

## Sheet: 1-270minutes
			Raw values
			Individual behaviours				Isolated behaviours			Position in contact			Type of contact					Social configuration				Social approach					Social escape
			Rearing	Huddling	SAP	Jump	Move Alone	Stop alone	Rearing isolated	Move in contact	Stop in contact	Rearing in contact	Total contacts	Contact nose-nose	Contact nose-anogenital	Contact side-side	Contact side-side opposite	Group of two	Group of three	Train of two	Follow	Social approach	Approach rearing mouse	Make contact	Making a group of three	Making a group of four	Escape from social range	Break contact	Breaking a group of three	Breaking a group of four
Duration (in frames)	Saline	Control	246423	9714	10687	872	21203	159373	18633	17118	119772	6305	136890	19011	20427	28412	27427	60457	52879	0	3014	60365	9144	49627	138	75	37423	8169	148	74
			233425	9141	7244	707	23430	207529	22482	16345	109761	5673	126106	18194	16179	25484	24268	60554	41998	73	2329	58479	10250	47789	148	56	40174	8865	154	57
			250529	6129	24450	904	39213	177306	7825	17068	133154	7168	150222	18833	20766	28560	28200	61794	52818	110	2569	64138	18140	54056	189	39	47421	9100	216	42
			190721	6880	21793	981	30988	186784	7503	15488	97958	5719	113446	22138	16985	24316	20726	39857	37979	163	2523	49676	13137	41888	223	108	32131	6431	231	110
			289305	13308	20910	719	22029	138286	10494	23253	196168	8692	219421	25754	33609	39021	41904	100870	79247	103	3917	88830	16498	76565	238	139	45953	11099	246	144
			303955	13550	20941	990	29017	181164	7867	24224	179221	7653	203445	28839	30932	43670	40036	81397	82744	192	4779	85896	17032	72793	178	146	48594	10772	195	150
			342702	6291	6282	918	25962	205598	5424	20443	152484	8020	176585	21141	21180	24239	27959	94665	61592	226	3840	59856	17908	50835	231	57	50997	11048	258	61
			329674	6816	8404	887	31978	196454	9291	20143	140088	7809	163684	19739	19379	23063	22423	84671	58685	96	2707	59964	17576	48934	362	65	53857	13860	380	81
			368930	7995	9970	998	8694	147515	4179	20672	239604	9033	265179	26328	23566	33248	38470	111275	118069	30	3180	79785	18897	64717	336	254	37093	11615	363	262
			314436	8916	8566	1196	12344	84182	5184	19214	246864	10017	270707	29907	31113	40114	43838	115944	118928	6	4022	85292	20648	69813	292	81	40991	12167	315	89
		hM3Dq	234449	13337	19801	904	15410	227533	24356	16167	121246	7153	137413	19384	20252	28595	29970	57606	56253	36	3106	57822	8966	46697	172	21	34743	6753	200	21
			201015	9584	11204	812	21373	140044	10132	15027	120300	4566	135327	18606	20934	27321	29852	61681	50092	33	3199	59410	9153	49075	137	19	36214	8179	149	20
			196557	8338	15913	877	23461	176321	7721	17904	131487	11027	149391	23114	26231	34317	27988	62527	51254	196	3764	60983	16581	53421	124	58	36840	6577	157	53
			215646	6353	9557	722	30660	139290	6203	17502	146725	10332	164227	20502	23683	29336	30526	72981	55636	98	2441	66394	17156	58842	265	87	44493	9532	271	100
			278664	9605	19480	893	20651	130163	3454	22084	207388	6521	229472	29213	29858	44922	45368	105637	84531	180	4187	92005	17351	77269	164	101	40959	9874	169	120
			282863	8174	16507	1020	25294	179043	14785	24098	167420	6915	191518	27769	28744	39853	38211	85902	66312	119	3963	83831	18420	71896	179	101	47844	11103	196	109
			319106	7858	6400	846	27169	181624	8816	19467	138298	7976	160886	19556	19220	23086	24569	89950	50608	120	3218	57539	17159	47250	275	54	47882	11534	295	56
			343872	9531	4907	777	33118	174485	10045	19976	170804	8148	194859	20263	19224	23003	26373	112622	61909	54	3119	61627	18297	50383	261	62	52191	12567	287	64
			364865	7932	6911	788	32310	172332	9474	20722	174844	7282	200579	18822	21739	27444	23524	89736	75008	198	4026	63065	17496	50618	316	309	49643	13891	339	331
			344281	6085	8049	1038	14364	123034	4250	19222	225450	9009	250402	26019	22721	39433	39962	100575	113992	0	3871	74855	18886	61103	324	401	41825	11240	352	421
	CNO	Control	292335	11260	8404	792	23452	182811	5719	12028	106199	4683	118227	23243	17022	33084	23486	79016	31532	6	2368	56450	8853	40843	127	23	30896	7883	141	22
			305693	21239	18382	862	32070	203990	1839	12148	102381	4198	114529	18409	15722	29532	24610	73291	33559	0	3612	55112	9502	37835	208	64	30003	6726	231	63
			304560	3554	13840	1752	33692	261370	7400	13179	110276	8373	123455	17289	14718	33108	25710	50271	44958	96	2362	56757	14234	44110	185	42	35979	6374	199	43
			211127	5590	25300	2288	35378	160734	6302	17865	107997	7086	125862	20309	18369	31418	27353	58819	38817	165	3419	57118	16345	46832	103	41	35013	8047	116	47
			298882	8415	8209	804	17748	159831	8279	14915	191999	25105	206914	27430	30340	56519	55120	134823	62038	17	3781	90796	27336	62879	81	28	42101	6268	89	30
			313564	8646	24933	752	19392	199088	26957	16023	176595	23123	192618	28614	28958	51287	54071	119080	63485	102	4372	93640	30529	59412	93	25	51716	7172	93	29
			357299	9820	11291	1463	10813	185087	2350	17897	189043	5620	208598	33555	31383	40150	35027	78015	86947	31	3224	93083	18204	69816	372	166	36721	11762	395	177
			353168	10167	9304	1255	13123	215544	3422	17075	151196	5706	169891	24909	26151	31185	27021	55494	70761	35	2980	85056	15781	57065	461	381	36434	12260	484	391
			296834	5547	10155	1330	22831	170486	6994	29503	161175	16074	192847	21882	20552	31964	30997	84109	87743	209	5945	86439	31130	62654	316	226	51624	12217	335	237
			280002	4145	19956	1594	15990	120429	5657	22147	200466	20432	224725	21103	26489	44976	41710	98763	104967	48	3644	92856	30239	67695	469	118	44775	9618	477	124
		hM3Dq	274210	19086	7364	549	19923	228675	2014	11008	96656	4026	107664	17987	19679	22424	24281	67625	32360	10	2917	53020	9022	35598	152	67	27883	6632	156	71
			294376	16688	8838	638	26163	181890	2766	10243	107087	4616	117330	23452	19110	31987	24528	79776	29875	15	4404	50349	7590	36378	177	31	28173	5988	196	30
			208298	8073	13671	2166	24063	126228	3490	15354	124382	7526	139736	16582	22786	31157	34029	57867	53643	238	3026	57557	16673	48644	224	38	32900	7305	243	37
			253528	6837	13381	1428	28887	153667	6271	18242	118686	8776	136928	18074	22151	35674	28564	68411	40295	98	3329	58286	16891	50889	152	35	40181	7653	159	39
			315095	14329	11711	721	17561	159272	17439	19585	201495	11182	221080	31501	34549	57483	64265	147748	63279	146	6030	108189	39546	76274	170	30	57465	6645	171	36
			306950	8734	13081	795	16203	199924	18865	18859	181156	18086	200015	26096	39341	42675	61517	132569	57393	218	5745	90994	29468	62293	71	29	51524	5774	81	27
			348463	10426	12982	1347	11002	135900	3023	18449	225401	6488	245515	34455	33774	42926	35578	98634	103245	10	4582	104227	17892	71347	555	240	40525	13313	585	252
			333967	8576	13009	1621	9813	130105	2591	20122	214559	8627	236658	35264	31201	43120	35343	99699	93323	5	3797	101824	19115	72968	321	226	40719	12678	339	235
			332889	4995	11886	1524	21081	206653	5904	29795	153466	13674	185386	21062	25565	31332	34714	71683	92708	357	6400	90511	33053	65257	453	138	53742	13815	483	129
			345494	4122	9281	1259	14841	184179	3335	18551	210940	12745	232246	20483	23262	42107	33592	117283	93968	28	3725	86869	32125	65264	255	130	42310	10397	269	149
			Rearing	Huddling	SAP	Jump	Move Alone	Stop alone	Rearing isolated	Move in contact	Stop in contact	Rearing in contact	Total contacts	Contact nose-nose	Contact nose-anogenital	Contact side-side	Contact side-side opposite	Group of two	Group of three	Train of two	Follow	Social approach	Approach rearing mouse	Make contact	Making a group of three	Making a group of four	Escape from social range	Break contact	Breaking a group of three	Breaking a group of four
Number of events	Saline	Control	6530	4774	2471	391	7035	3094	2509	3852	4329	1891	1165	3999	4202	4549	4404	1262	533	0	1866	19712	3490	16251	138	75	14299	1078	148	74
			5507	6514	1903	319	3737	2633	1899	3397	3775	1842	1042	3740	3749	3929	3998	1117	528	5	1323	18930	3494	16001	148	56	13195	1032	154	57
			8680	3194	3569	394	10457	6863	2168	3892	4241	3033	1304	3832	4011	3973	4558	1384	735	12	1370	23072	7404	20003	189	39	16936	1284	216	42
			5740	3008	2670	405	8644	8372	1071	3180	3457	2501	1145	3555	3297	3565	3261	1168	729	21	1297	17882	4793	15144	223	108	12059	946	231	110
			7409	3995	5089	322	6690	7088	3760	5124	5484	3202	1076	5506	6070	5604	5806	1077	901	10	2053	29407	5466	25862	238	139	17916	1335	246	144
			7475	5254	4806	434	9405	9549	3582	5120	5577	3175	1196	6269	6412	6005	5971	1286	874	22	2376	29944	6010	25269	178	146	19305	1401	195	150
			8130	3404	2240	394	4014	4255	1282	4117	5207	3133	1534	4458	4612	4117	4549	1754	894	26	1824	17782	5784	15649	231	57	17000	1226	258	61
			8431	3023	2069	387	4681	8760	2179	4197	5309	2887	1888	4130	4239	3789	3711	1911	946	11	1500	17131	5136	14282	362	65	16625	1375	380	81
			10114	3326	3125	447	2092	3087	691	4428	6201	3084	1568	5434	5979	5233	5302	1603	1693	5	1832	26817	7067	23019	336	254	15844	1896	363	262
			9453	3552	2870	527	2904	2954	696	4657	6326	3580	1414	5778	6309	6235	6427	1688	1844	1	2451	30177	8049	26282	292	81	17816	1857	315	89
		hM3Dq	4806	7718	4907	404	4719	2475	987	3345	3786	1504	959	4201	4686	4242	4363	1032	597	3	1803	19541	3579	16294	172	21	13885	1087	200	21
			4558	6680	2746	360	6777	2901	816	3394	3775	1641	881	3943	4580	3846	3845	939	493	6	1860	18939	3229	15872	137	19	13408	1115	149	20
			8206	3373	3852	375	7823	8209	1055	3840	4077	3903	1080	3801	4270	4617	4609	1262	709	21	1942	22575	6932	19987	124	58	14984	1077	157	53
			6789	3017	2843	312	6604	6418	1135	3849	4344	3075	1512	4067	4627	4474	4956	1476	754	14	1334	23908	6720	21507	265	87	16481	1705	271	100
			6796	4651	5712	402	9096	7522	1146	4875	5332	2594	1023	5969	6230	6278	6487	1112	835	13	2218	33691	6044	28635	164	101	18282	1442	169	120
			6482	4236	4778	451	6981	5745	6990	5118	5322	2665	956	5579	5764	5414	5629	1037	871	13	2009	28427	6348	24047	179	101	19183	1469	196	109
			9029	3278	2172	370	4300	4515	1739	4161	5391	3204	1778	4325	4535	3983	4122	2007	987	11	1769	16946	5439	14308	275	54	16117	1200	295	56
			9778	3765	1697	340	4376	7020	2000	4291	5748	3170	1931	4159	4399	4132	4278	2104	913	6	1722	18196	5881	15084	261	62	16620	1381	287	64
			9086	2719	2196	353	3834	4395	2015	4080	5724	2746	1680	4344	4400	4185	3742	1637	1572	26	1829	17582	5345	14773	316	309	15585	1627	339	331
			8584	2588	2990	467	2438	3140	758	4513	6602	3340	1613	5738	5135	5833	5709	1383	1416	0	2228	26821	7410	23479	324	401	17088	1712	352	421
	CNO	Control	5454	5579	1884	357	7252	3656	1881	2610	3379	1851	1391	3576	2936	3362	2938	1557	590	1	1340	17576	3097	14602	127	23	11358	726	141	22
			4035	10159	2361	404	14098	5246	526	2672	3457	1852	1359	4338	3668	3963	3789	1360	597	0	2106	19945	3445	13701	208	64	12498	741	231	63
			6911	1843	2258	690	9303	9907	1795	2873	3187	3281	1059	3497	3084	3809	3647	1069	528	11	1190	21092	5462	16415	185	42	12353	890	199	43
			6830	1966	4201	884	12782	13500	1423	3627	3759	2894	799	4081	4215	3953	3823	1000	552	17	1699	20576	6164	16626	103	41	13607	1042	116	47
			14457	4662	3068	368	4842	4517	3410	3166	3740	6253	933	5129	6938	4977	5171	1003	314	3	2208	40757	12789	27902	81	28	19960	1054	89	30
			21110	3722	8748	344	5607	5368	9159	3503	3944	6680	736	6116	6611	5258	5378	873	397	12	2257	40511	14118	25364	93	25	24541	1050	93	29
			7522	3842	3064	641	2682	3885	619	4628	5964	2585	1597	5841	6203	5731	5846	2152	2032	4	1920	28435	7025	23586	372	166	15627	2168	395	177
			6228	4426	2667	541	2352	3461	847	4081	5477	2346	1750	4952	5507	4776	4520	1661	1574	5	1643	25587	5926	18543	461	381	14429	1936	484	391
			11801	2804	2657	574	6856	4744	1263	5603	6433	5892	1624	5534	5965	6055	5719	1817	1311	23	2903	29645	11609	22203	316	226	20203	1755	335	237
			13098	2200	3149	703	3372	3399	955	5105	5851	7300	1330	5662	6325	6752	7428	1550	1632	7	2072	35638	13021	27485	469	118	18761	1468	477	124
		hM3Dq	3760	8207	1779	253	6587	3385	591	2410	3168	1709	1296	3576	3724	3662	3647	1427	593	2	1751	19679	3170	12534	152	67	11153	801	156	71
			3877	8571	2226	297	9052	4387	808	2494	3250	1549	1308	4193	4067	4259	3976	1414	638	3	2544	19222	2825	13423	177	31	11404	728	196	30
			5787	2700	2522	829	8682	9626	792	3229	3479	3020	934	3431	4124	4157	4307	962	628	26	1407	21531	6365	18285	224	38	12538	1078	243	37
			6814	3786	2288	577	7565	8209	1350	3632	3983	3438	1011	4291	4530	4379	4083	1123	561	12	1728	20368	6301	17824	152	35	14705	910	159	39
			15583	5785	5945	326	6212	6535	7303	3979	4314	4042	749	6445	7010	5448	5430	747	417	14	3200	47574	19294	35421	170	30	27287	839	171	36
			18513	4579	6965	361	4921	4626	6197	3795	4024	5741	570	6325	9582	5350	5565	708	370	18	3000	40628	14029	28374	71	29	24340	899	81	27
			7412	4691	2381	600	2008	3516	735	4734	6568	2994	2148	6698	7165	6825	6101	2437	2136	2	2486	33121	7626	26758	555	240	17087	2215	585	252
			7952	3846	3351	725	1713	2494	514	5390	6851	3488	1623	6900	6946	6535	6011	2157	1900	1	2164	31878	7635	25573	321	226	16902	2261	339	235
			14667	2712	3104	673	5106	5638	1383	5824	6482	5769	1682	5760	6449	5842	6112	1714	1426	46	2987	30483	12759	22332	453	138	20076	1987	483	129
			11911	2254	3049	553	3595	4018	817	4525	5598	4994	1545	5208	5406	6163	6028	2048	1492	4	2209	33655	14161	27677	255	130	18156	1853	269	149
LMT index (From de Chaumont et al., 2019
			Rearing	Huddling	SAP	Jump	Move Alone	Stop alone	Rearing isolated	Move in contact	Stop in contact	Rearing in contact	Total contacts	Contact nose-nose	Contact nose-anogenital	Contact side-side	Contact side-side opposite	Group of two	Group of three	Train of two	Follow	Social approach	Approach rearing mouse	Make contact	Making a group of three	Making a group of four	Escape from social range	Break contact	Breaking a group of three	Breaking a group of four
Duration (in frames)	Saline	Control	1.02709	1.03039	1.19201	1.1045	0.950104	0.86875	0.906385	1.0231	1.04361	1.05276	1.041	1.02196	1.11605	1.05433	1.06111	0.999198	1.11469	0	1.12821	1.01587	0.942972	1.01887	0.965035	1.14504	0.964548	0.959141	0.980132	1.12977
			0.972912	0.96961	0.807986	0.895503	1.0499	1.13125	1.09362	0.9769	0.956385	0.947237	0.958996	0.978041	0.883953	0.945673	0.938892	1.0008	0.885315	2	0.871795	0.98413	1.05703	0.981132	1.03497	0.854962	1.03545	1.04086	1.01987	0.870229
			1.13554	0.942271	1.05746	0.959151	1.11716	0.973968	1.02101	1.04853	1.15229	1.11244	1.13948	0.919333	1.10016	1.08026	1.15276	1.21581	1.16343	0.805861	1.00903	1.12707	1.15996	1.12682	0.917476	0.530612	1.1922	1.17185	0.966443	0.552632
			0.864458	1.05773	0.942543	1.04085	0.882836	1.02603	0.978993	0.951468	0.84771	0.887561	0.860522	1.08067	0.899844	0.919737	0.847239	0.784193	0.836569	1.19414	0.990966	0.872933	0.840042	0.873176	1.08252	1.46939	0.807799	0.82815	1.03356	1.44737
			0.975306	0.99099	0.999259	0.841428	0.863104	0.865776	1.14307	0.979548	1.04515	1.06357	1.03778	0.943491	1.04148	0.943779	1.0228	1.10684	0.978412	0.698305	0.900874	1.01679	0.984074	1.02525	1.14423	0.975439	0.972067	1.01495	1.11565	0.979592
			1.02469	1.00901	1.00074	1.15857	1.1369	1.13422	0.856925	1.02045	0.954855	0.936433	0.96222	1.05651	0.958522	1.05622	0.977203	0.893162	1.02159	1.30169	1.09913	0.983208	1.01593	0.974745	0.855769	1.02456	1.02793	0.985049	0.884354	1.02041
			1.01938	0.959945	0.855509	1.01717	0.896168	1.02274	0.737207	1.00739	1.04237	1.01333	1.03791	1.0343	1.0444	1.02486	1.10988	1.05573	1.02417	1.40373	1.17306	0.999099	1.00936	1.01905	0.779089	0.934426	0.972724	0.887105	0.808777	0.859155
			0.980624	1.04005	1.14449	0.982825	1.10383	0.977257	1.26279	0.992608	0.957631	0.98667	0.962086	0.965705	0.955596	0.975138	0.890119	0.944272	0.975831	0.596273	0.826944	1.0009	0.990644	0.980946	1.22091	1.06557	1.02728	1.1129	1.19122	1.14085
			1.07974	0.945538	1.07574	0.909754	0.826504	1.27334	0.892663	1.03655	0.985076	0.948346	0.989684	0.936356	0.861976	0.906409	0.934782	0.979452	0.996375	1.66667	0.883088	0.96664	0.955721	0.96212	1.07006	1.51642	0.950079	0.976789	1.0708	1.49288
			0.920256	1.05446	0.924256	1.09025	1.1735	0.726656	1.10734	0.963446	1.01492	1.05165	1.01032	1.06364	1.13802	1.09359	1.06522	1.02055	1.00362	0.333333	1.11691	1.03336	1.04428	1.03788	0.929936	0.483582	1.04992	1.02321	0.929204	0.507123
		hM3Dq	0.97718	1.41469	2.20858	1.14503	0.69052	1.24029	1.18477	0.966261	1.05646	1.19436	1.04498	1.04201	1.10649	1.06112	1.15949	0.952079	1.18581	0.986301	1.16264	0.973074	0.924616	0.958713	1.2028	0.320611	0.895473	0.792885	1.3245	0.320611
			0.837828	1.0166	1.24968	1.0285	0.957722	0.763386	0.492861	0.898126	1.04822	0.762398	1.02912	1.00019	1.14375	1.01384	1.15493	1.01943	1.05594	0.90411	1.19745	0.999798	0.9439	1.00753	0.958042	0.290076	0.933387	0.960315	0.986755	0.305344
			0.89091	1.28188	0.688234	0.930504	0.668395	0.968557	1.00744	1.09989	1.13786	1.71134	1.13318	1.12831	1.38969	1.29802	1.1441	1.23023	1.12898	1.4359	1.4784	1.07163	1.06027	1.11359	0.601942	0.789116	0.926187	0.846951	0.702461	0.697368
			0.977432	0.976708	0.413338	0.766048	0.873492	0.76514	0.809368	1.07519	1.26973	1.60348	1.24571	1.00081	1.2547	1.10961	1.24784	1.43591	1.2255	0.717949	0.958759	1.16671	1.09704	1.22659	1.28641	1.18367	1.11859	1.22748	1.21253	1.31579
			0.939433	0.715243	0.930922	1.04506	0.809113	0.814919	0.376232	0.930303	1.10492	0.79792	1.08532	1.07021	0.925241	1.0865	1.10735	1.15915	1.04365	1.22034	0.962971	1.05313	1.03495	1.03468	0.788462	0.708772	0.866426	0.902931	0.76644	0.816327
			0.953589	0.608683	0.788846	1.19368	0.991028	1.12095	1.61048	1.01514	0.891981	0.84613	0.905809	1.01731	0.890721	0.963902	0.932658	0.942595	0.818712	0.80678	0.911454	0.959571	1.09872	0.962734	0.860577	0.708772	1.01207	1.01532	0.888889	0.741497
			0.949189	1.19905	0.871578	0.937396	0.937832	0.903485	1.19823	0.959296	0.945395	1.00777	0.94564	0.956751	0.947755	0.976111	0.975309	1.00314	0.841524	0.745342	0.983046	0.960424	0.96714	0.947188	0.927487	0.885246	0.913308	0.926128	0.924765	0.788732
			1.02286	1.45434	0.668255	0.860942	1.14318	0.867972	1.36527	0.984379	1.1676	1.0295	1.14532	0.991341	0.947952	0.972602	1.04692	1.25599	1.02944	0.335404	0.952803	1.02866	1.03128	1.00999	0.88027	1.01639	0.995499	1.00907	0.899687	0.901408
			1.06785	0.938088	0.745684	0.718323	3.07158	1.48756	2.02371	1.03906	0.71883	0.764514	0.748588	0.669405	0.79515	0.74818	0.571609	0.789864	0.632987	11	1.11802	0.764068	0.884865	0.752516	1.00637	1.84478	1.27153	1.16819	1	1.88604
			1.0076	0.71965	0.868472	0.946217	1.36553	1.06202	0.907829	0.963847	0.926885	0.945827	0.934535	0.925367	0.831069	1.07503	0.971036	0.885269	0.96197	0	1.07498	0.90691	0.955165	0.908392	1.03185	2.39403	1.07128	0.945253	1.03835	2.39886
	CNO	Control	0.977663	0.692944	0.627492	0.957678	0.844782	0.945246	1.51336	0.995036	1.0183	1.05461	1.01589	1.11606	1.0397	1.05673	0.97663	1.03759	0.968859	2	0.791973	1.01199	0.964642	1.03823	0.758209	0.528736	1.01466	1.0792	0.758065	0.517647
			1.02234	1.30706	1.37251	1.04232	1.15522	1.05475	0.486637	1.00496	0.981695	0.945389	0.984112	0.883943	0.960298	0.943273	1.02337	0.962411	1.03114	0	1.20803	0.988007	1.03536	0.961768	1.24179	1.47126	0.985336	0.920802	1.24194	1.48235
			1.18118	0.77734	0.707205	0.867327	0.97559	1.23842	1.08013	0.849053	1.01044	1.08325	0.990346	0.919677	0.889655	1.02619	0.969037	0.921643	1.0733	0.735632	0.81716	0.99683	0.930966	0.970069	1.28472	1.01205	1.01361	0.883989	1.26349	0.955556
			0.818818	1.22266	1.2928	1.13267	1.02441	0.761585	0.919866	1.15095	0.989559	0.916748	1.00965	1.08032	1.11035	0.973809	1.03096	1.07836	0.926697	1.26437	1.18284	1.00317	1.06903	1.02993	0.715278	0.987952	0.986393	1.11601	0.736508	1.04444
			0.976027	0.98646	0.495384	1.03342	0.955735	0.890624	0.469917	0.964186	1.04179	1.0411	1.03578	0.978874	1.02331	1.04853	1.00961	1.062	0.988472	0.285714	0.927511	0.98458	0.94482	1.02835	0.931034	1.0566	0.897513	0.932738	0.978022	1.01695
			1.02397	1.01354	1.50462	0.966581	1.04426	1.10938	1.53008	1.03581	0.958209	0.958904	0.964218	1.02113	0.976694	0.951468	0.990393	0.937996	1.01153	1.71429	1.07249	1.01542	1.05518	0.97165	1.06897	0.943396	1.10249	1.06726	1.02198	0.983051
			1.00581	0.982639	1.09648	1.07653	0.903493	0.923977	0.814276	1.0235	1.11124	0.992407	1.10227	1.14789	1.09094	1.12567	1.12903	1.16869	1.10263	0.939394	1.03933	1.04506	1.0713	1.1005	0.893157	0.606947	1.00392	0.979269	0.898749	0.623239
			0.994186	1.01736	0.90352	0.923473	1.09651	1.07602	1.18572	0.976495	0.888763	1.00759	0.897733	0.852114	0.909062	0.874325	0.870971	0.831315	0.897367	1.06061	0.960671	0.95494	0.928704	0.899504	1.10684	1.39305	0.996077	1.02073	1.10125	1.37676
			1.02918	1.14466	0.674504	0.909713	1.17622	1.17207	1.10568	1.14242	0.891354	0.880622	0.923659	1.01812	0.873791	0.830881	0.852655	0.919867	0.910622	1.62646	1.23996	0.96421	1.01452	0.961327	0.805096	1.31395	1.07105	1.11903	0.825123	1.31302
			0.97082	0.855345	1.3255	1.09029	0.823781	0.827933	0.894317	0.85758	1.10865	1.11938	1.07634	0.981877	1.12621	1.16912	1.14734	1.08013	1.08938	0.373541	0.760038	1.03579	0.985481	1.03867	1.1949	0.686047	0.928952	0.880971	1.17488	0.686981
		hM3Dq	0.917047	1.17456	0.549839	0.663845	0.717661	1.18239	0.532945	0.910655	0.9268	0.906655	0.925123	0.86368	1.20199	0.716239	1.00969	0.888009	0.9943	3.33333	0.975585	0.950503	0.983056	0.904904	0.907463	1.54023	0.915713	0.907933	0.83871	1.67059
			0.984489	1.02699	0.659897	0.771463	0.942437	0.940484	0.73194	0.847369	1.02682	1.03952	1.00818	1.12609	1.16724	1.02169	1.01996	1.04757	0.917946	5	1.47291	0.902619	0.827023	0.924731	1.05672	0.712644	0.925237	0.819769	1.05376	0.705882
			0.807847	1.76575	0.698569	1.07228	0.696771	0.59809	0.509415	0.989177	1.13969	0.973672	1.12095	0.882068	1.37734	0.965719	1.28259	1.0609	1.28064	1.82375	1.04688	1.01088	1.09049	1.06978	1.55556	0.915663	0.926865	1.01311	1.54286	0.822222
			0.983263	1.49541	0.683751	0.706931	0.836456	0.7281	0.915341	1.17524	1.0875	1.13539	1.09842	0.961434	1.33895	1.10572	1.07661	1.25421	0.961981	0.750958	1.1517	1.02368	1.10475	1.11915	1.05556	0.843373	1.13199	1.06137	1.00952	0.866667
			1.02897	1.67974	0.706717	0.926735	0.945665	0.887509	0.98984	1.26608	1.09332	0.463714	1.10669	1.12415	1.16527	1.06642	1.17711	1.16381	1.00825	2.45378	1.47921	1.17319	1.36684	1.24742	1.95402	1.13208	1.22504	0.988839	1.87912	1.22034
			1.00237	1.02386	0.789391	1.02185	0.872536	1.11403	1.07078	1.21915	0.982957	0.750021	1.00125	0.931268	1.32689	0.7917	1.12678	1.04425	0.914462	3.66387	1.4093	0.986727	1.01851	1.01877	0.816092	1.09434	1.09839	0.859226	0.89011	0.915254
			0.980941	1.04328	1.26069	0.99117	0.919285	0.67843	1.04747	1.05507	1.32496	1.14568	1.29734	1.17867	1.17405	1.2035	1.14679	1.47756	1.30932	0.30303	1.47711	1.17018	1.05294	1.12463	1.33253	0.877514	1.10792	1.1084	1.33106	0.887324
			0.940134	0.858158	1.26332	1.19279	0.819936	0.6495	0.897782	1.15075	1.26123	1.5234	1.25054	1.20635	1.08461	1.20894	1.13921	1.49352	1.18349	0.151515	1.22405	1.1432	1.12491	1.15018	0.770708	0.826325	1.11323	1.05553	0.771331	0.827465
			1.15419	1.03075	0.789479	1.04241	1.08606	1.42071	0.933365	1.15373	0.84872	0.749137	0.887924	0.97997	1.08692	0.814453	0.954901	0.783969	0.96215	2.77821	1.33486	1.00963	1.07719	1.00127	1.15414	0.802326	1.11499	1.2654	1.18966	0.714681
			1.19789	0.850598	0.616452	0.861149	0.764586	1.2662	0.527231	0.718335	1.16657	0.698241	1.11236	0.95303	0.98901	1.09454	0.924038	1.28268	0.975227	0.217899	0.776932	0.969006	1.04695	1.00137	0.649682	0.755814	0.87781	0.952324	0.662562	0.825485
			Rearing	Huddling	SAP	Jump	Move Alone	Stop alone	Rearing isolated	Move in contact	Stop in contact	Rearing in contact	Total contacts	Contact nose-nose	Contact nose-anogenital	Contact side-side	Contact side-side opposite	Group of two	Group of three	Train of two	Follow	Social approach	Approach rearing mouse	Make contact	Making a group of three	Making a group of four	Escape from social range	Break contact	Breaking a group of three	Breaking a group of four
Number of events	Saline	Control	1.08499	0.845854	1.12986	1.10141	1.30616	1.0805	1.13838	1.06277	1.06836	1.01313	1.05573	1.03347	1.05697	1.07313	1.04832	1.06095	1.00471	0	1.17027	1.02024	0.999427	1.00775	0.965035	1.14504	1.04015	1.0218	0.980132	1.12977
			0.915012	1.15415	0.870142	0.898592	0.693836	0.919504	0.861615	0.937233	0.931639	0.986874	0.944268	0.966533	0.943026	0.92687	0.951678	0.93905	0.995287	2	0.829727	0.979763	1.00057	0.992249	1.03497	0.854962	0.959846	0.978199	1.01987	0.870229
			1.20388	1.02999	1.14409	0.986233	1.09492	0.900952	1.33868	1.10068	1.10184	1.09613	1.06492	1.0375	1.0977	1.05413	1.16588	1.08464	1.0041	0.727273	1.02737	1.12673	1.21407	1.13825	0.917476	0.530612	1.1682	1.15157	0.966443	0.552632
			0.796117	0.97001	0.855906	1.01377	0.905084	1.09905	0.661315	0.899321	0.898155	0.903867	0.935076	0.962502	0.902299	0.945874	0.834122	0.915361	0.995902	1.27273	0.972628	0.873272	0.785931	0.861752	1.08252	1.46939	0.831799	0.84843	1.03356	1.44737
			0.995566	0.863877	1.0286	0.851852	0.831314	0.852077	1.02424	1.00039	0.991592	1.00423	0.947183	0.935202	0.972601	0.965458	0.98599	0.911553	1.01521	0.625	0.927072	0.990952	0.952597	1.0116	1.14423	0.975439	0.962682	0.975877	1.11565	0.979592
			1.00443	1.13612	0.9714	1.14815	1.16869	1.14792	0.975756	0.99961	1.00841	0.995766	1.05282	1.0648	1.0274	1.03454	1.01401	1.08845	0.984789	1.375	1.07293	1.00905	1.0474	0.988402	0.855769	1.02456	1.03732	1.02412	0.884354	1.02041
			0.981825	1.05928	1.03968	1.00896	0.923289	0.653861	0.740826	0.990378	0.9903	1.04086	0.896552	1.03819	1.04214	1.04149	1.10145	0.957162	0.971739	1.40541	1.09747	1.01865	1.05934	1.04567	0.779089	0.934426	1.01115	0.942714	0.808777	0.859155
			1.01818	0.940719	0.960316	0.991037	1.07671	1.34614	1.25917	1.00962	1.0097	0.959136	1.10345	0.961807	0.957858	0.958513	0.898547	1.04284	1.02826	0.594595	0.902527	0.981354	0.940659	0.954328	1.22091	1.06557	0.988848	1.05729	1.19122	1.14085
			1.03378	0.967142	1.04254	0.917864	0.83747	1.02202	0.996395	0.974794	0.990022	0.92557	1.05164	0.969319	0.973145	0.912626	0.904084	0.974172	0.957308	1.66667	0.855475	0.941046	0.935036	0.933815	1.07006	1.51642	0.941414	1.01039	1.0708	1.49288
			0.966219	1.03286	0.957465	1.08214	1.16253	0.977984	1.0036	1.02521	1.00998	1.07443	0.948357	1.03068	1.02686	1.08737	1.09592	1.02583	1.04269	0.333333	1.14452	1.05895	1.06496	1.06619	0.929936	0.483582	1.05859	0.989608	0.929204	0.507123
		hM3Dq	0.798538	1.36747	2.24371	1.13803	0.87616	0.864327	0.447822	0.922886	0.934353	0.805786	0.869053	1.08567	1.17872	1.00071	1.03856	0.867591	1.12535	1.2	1.13076	1.01139	1.02491	1.01042	1.2028	0.320611	1.01004	1.03033	1.3245	0.320611
			0.757332	1.18356	1.2556	1.01408	1.25826	1.0131	0.370236	0.936405	0.931639	0.879186	0.798369	1.01899	1.15206	0.907289	0.915258	0.789407	0.929312	2.4	1.16651	0.980229	0.924685	0.984249	0.958042	0.290076	0.97534	1.05687	0.986755	0.305344
			1.13814	1.08771	1.23481	0.938673	0.819119	1.07765	0.651436	1.08597	1.05924	1.41055	0.881993	1.02911	1.16858	1.22499	1.17892	0.989028	0.968579	1.27273	1.45632	1.10246	1.13667	1.13734	0.601942	0.789116	1.03356	0.965919	0.702461	0.697368
			0.941609	0.972912	0.911364	0.780976	0.691482	0.842534	0.700834	1.08852	1.1286	1.11131	1.23479	1.10112	1.26628	1.18705	1.26768	1.15674	1.03005	0.848485	1.00037	1.16755	1.10191	1.22383	1.28641	1.18367	1.13682	1.52915	1.21253	1.31579
			0.913195	1.00573	1.15452	1.06349	1.13029	0.90425	0.312177	0.951777	0.964108	0.813549	0.900528	1.01384	0.998237	1.08157	1.10164	0.941176	0.940845	0.8125	1.00158	1.13531	1.05333	1.12006	0.788462	0.708772	0.982349	1.05409	0.76644	0.816327
			0.871002	0.915991	0.96574	1.19312	0.867474	0.690629	1.90411	0.999219	0.9623	0.835816	0.841549	0.947601	0.92357	0.932725	0.955931	0.877698	0.981408	0.8125	0.907203	0.957928	1.10631	0.940604	0.860577	0.708772	1.03076	1.07383	0.888889	0.741497
			1.09039	1.02007	1.00812	0.947503	0.989074	0.693815	1.00491	1.00096	1.02529	1.06445	1.03916	1.00722	1.02474	1.00759	0.998063	1.09523	1.07283	0.594595	1.06438	0.970756	0.996154	0.956066	0.927487	0.885246	0.958632	0.922722	0.924765	0.788732
			1.18085	1.17162	0.787654	0.870679	1.00656	1.07876	1.15574	1.03223	1.09319	1.05316	1.12858	0.968561	0.994012	1.04528	1.03584	1.14816	0.992391	0.324324	1.0361	1.04236	1.07711	1.00792	0.88027	1.01639	0.98855	1.0619	0.899687	0.901408
			0.928706	0.790637	0.732611	0.724846	1.53483	1.45506	2.90555	0.898184	0.913866	0.82413	1.12676	0.774884	0.716146	0.729857	0.638077	0.994834	0.888889	8.66667	0.854074	0.616977	0.707198	0.599298	1.00637	1.84478	0.926025	0.86704	1	1.88604
			0.877396	0.752544	0.997498	0.958932	0.975981	1.03956	1.09301	0.993506	1.05404	1.0024	1.08182	1.02355	0.835775	1.01727	0.973485	0.840474	0.800679	0	1.04039	0.941187	0.980418	0.952476	1.03185	2.39403	1.01533	0.912337	1.03835	2.39886
	CNO	Control	1.14954	0.708985	0.887633	0.938239	0.679344	0.821388	1.56294	0.988262	0.98859	0.99973	1.01164	0.903715	0.889158	0.917952	0.873495	1.06754	0.994103	2	0.777713	0.936862	0.946805	1.03183	0.758209	0.528736	0.952213	0.989775	0.758065	0.517647
			0.850458	1.29102	1.11237	1.06176	1.32066	1.17861	0.437059	1.01174	1.01141	1.00027	0.988364	1.09629	1.11084	1.08205	1.12651	0.932465	1.0059	0	1.22229	1.06314	1.05319	0.968166	1.24179	1.47126	1.04779	1.01022	1.24194	1.48235
			1.00589	0.967708	0.699179	0.876747	0.842472	0.846499	1.1156	0.884	0.91765	1.06267	1.13994	0.922935	0.845047	0.981448	0.976439	1.03335	0.977778	0.785714	0.823814	1.01238	0.939618	0.993614	1.28472	1.01205	0.951695	0.921325	1.26349	0.955556
			0.994105	1.03229	1.30082	1.12325	1.15753	1.1535	0.8844	1.116	1.08235	0.937328	0.860065	1.07707	1.15495	1.01855	1.02356	0.966651	1.02222	1.21429	1.17619	0.987616	1.06038	1.00639	0.715278	0.987952	1.04831	1.07867	0.736508	1.04444
			0.812945	1.11212	0.519296	1.03371	0.926787	0.91391	0.542605	0.949468	0.973451	0.966984	1.11803	0.912228	1.02413	0.972545	0.980377	1.0693	0.883263	0.4	0.989026	1.00303	0.950608	1.04765	0.931034	1.0566	0.897058	1.0019	0.978022	1.01695
			1.18706	0.887882	1.4807	0.966292	1.07321	1.08609	1.4574	1.05053	1.02655	1.03302	0.881965	1.08777	0.975865	1.02745	1.01962	0.930704	1.11674	1.6	1.01097	0.996973	1.04939	0.952352	1.06897	0.943396	1.10294	0.998099	1.02198	0.983051
			1.09411	0.929366	1.06927	1.0846	1.06555	1.05772	0.844475	1.06281	1.04257	1.04847	0.954287	1.08237	1.05944	1.09089	1.12792	1.12877	1.12701	0.888889	1.07774	1.05272	1.08486	1.1197	0.893157	0.606947	1.03986	1.05653	0.898749	0.623239
			0.905891	1.07063	0.930728	0.915398	0.934446	0.942282	1.15553	0.937191	0.957434	0.951531	1.04571	0.917632	0.940564	0.909108	0.872082	0.87123	0.872989	1.11111	0.922257	0.947281	0.915142	0.880296	1.10684	1.39305	0.960141	0.94347	1.10125	1.37676
			0.94791	1.1207	0.91526	0.898982	1.34063	1.16517	1.13886	1.04651	1.04738	0.893269	1.09953	0.988567	0.970708	0.945577	0.870008	1.0793	0.890928	1.53333	1.16704	0.9082	0.942672	0.893697	0.805096	1.31395	1.03701	1.08905	0.825123	1.31302
			1.05209	0.879297	1.08474	1.10102	0.659366	0.834827	0.861136	0.953493	0.952621	1.10673	0.900474	1.01143	1.02929	1.05442	1.12999	0.920701	1.10907	0.466667	0.832965	1.0918	1.05733	1.1063	1.1949	0.686047	0.962991	0.910953	1.17488	0.686981
		hM3Dq	0.792497	1.04295	0.838163	0.664915	0.617049	0.760503	0.491068	0.912533	0.926858	0.923035	0.942545	0.903715	1.1278	0.999863	1.08429	0.978402	0.999158	4	1.01625	1.04896	0.969123	0.885701	0.907463	1.54023	0.935027	1.09202	0.83871	1.67059
			0.817157	1.08921	1.04876	0.780552	0.847963	0.985621	0.671375	0.944339	0.950848	0.836619	0.951273	1.05964	1.23168	1.16287	1.1821	0.969489	1.07498	6	1.47649	1.0246	0.86365	0.948521	1.05672	0.712644	0.95607	0.992502	1.05376	0.705882
			0.842297	1.41769	0.780926	1.05337	0.786235	0.822489	0.492231	0.993538	1.00173	0.978138	1.00538	0.905516	1.13002	1.07112	1.15315	0.929918	1.16296	1.85714	0.974039	1.03345	1.09496	1.10681	1.55556	0.915663	0.965948	1.11594	1.54286	0.822222
			0.991776	1.98792	0.708469	0.733164	0.68508	0.701414	0.83903	1.11754	1.14685	1.11352	1.08827	1.13249	1.24127	1.12832	1.09317	1.08555	1.03889	0.857143	1.19626	0.977633	1.08395	1.0789	1.05556	0.843373	1.1329	0.942029	1.00952	0.866667
			0.876262	1.38001	1.00626	0.91573	1.18901	1.32221	1.16207	1.19328	1.12285	0.625068	0.897543	1.14629	1.03476	1.06458	1.02948	0.796375	1.173	1.86667	1.43337	1.17079	1.43412	1.32997	1.95402	1.13208	1.22635	0.797529	1.87912	1.22034
			1.04102	1.09232	1.17891	1.01404	0.941908	0.935964	0.986077	1.1381	1.04737	0.887806	0.683044	1.12494	1.41442	1.04543	1.05508	0.754797	1.04079	2.4	1.34378	0.999852	1.04278	1.06537	0.816092	1.09434	1.09391	0.854563	0.89011	0.915254
			1.07811	1.13474	0.83092	1.01523	0.797775	0.957256	1.00273	1.08715	1.14815	1.21436	1.28354	1.24117	1.22374	1.29913	1.17712	1.27826	1.18469	0.444444	1.39545	1.2262	1.17767	1.27029	1.33253	0.877514	1.13701	1.07943	1.33106	0.887324
			1.15665	0.930334	1.16943	1.22673	0.680572	0.679009	0.701228	1.2378	1.19762	1.41472	0.969824	1.27861	1.18634	1.24393	1.15975	1.13139	1.0538	0.222222	1.21471	1.18019	1.17906	1.21403	0.770708	0.826325	1.1247	1.10185	0.771331	0.827465
			1.17812	1.08393	1.06924	1.05403	0.998436	1.38475	1.24707	1.08778	1.05536	0.874621	1.13879	1.02894	1.04947	0.912314	0.929794	1.01812	0.969079	3.06667	1.2008	0.933873	1.03605	0.898889	1.15414	0.802326	1.03049	1.23301	1.18966	0.714681
			0.956745	0.900879	1.05029	0.866092	0.702972	0.98686	0.7367	0.845162	0.91143	0.757126	1.04604	0.930332	0.87974	0.962442	0.917015	1.21651	1.01393	0.266667	0.88804	1.03105	1.1499	1.11403	0.649682	0.755814	0.931937	1.14986	0.662562	0.825485

## Sheet: 1-330minutes 
			Raw values
			Individual behaviours				Isolated behaviours			Position in contact			Type of contact					Social configuration				Social approach					Social escape
			Rearing	Huddling	SAP	Jump	Move Alone	Stop alone	Rearing isolated	Move in contact	Stop in contact	Rearing in contact	Total contacts	Contact nose-nose	Contact nose-anogenital	Contact side-side	Contact side-side opposite	Group of two	Group of three	Train of two	Follow	Social approach	Approach rearing mouse	Make contact	Making a group of three	Making a group of four	Escape from social range	Break contact	Breaking a group of three	Breaking a group of four
Duration (in frames)	Saline	Control	304406	15182	12956	1042	29829	235709	56802	21122	137592	8988	158714	21869	22612	30558	29192	76803	58257	28	3844	70021	12224	57323	202	75	50527	10580	215	74
			320613	13102	10929	908	36674	271956	34676	22235	133354	8208	155589	21968	19282	29488	28409	77858	54077	79	3201	72066	14197	58882	224	56	60496	11994	243	57
			311372	7174	26677	1170	51149	238974	14820	21782	154982	9101	176764	21340	23590	32416	31914	77300	62548	175	3451	74108	22124	62468	256	44	60485	10849	287	49
			240886	7908	25483	1352	43656	236870	9951	21184	123377	8788	144561	25063	20362	29135	25773	57269	50376	346	3496	62231	17534	52345	281	115	45572	8472	297	117
			383065	14527	22476	968	31598	196011	14239	29063	230053	11665	259116	30285	38763	45390	46431	128034	89213	143	5002	105536	21018	90272	334	154	62080	14872	352	164
			397213	15065	22458	1173	38822	247194	9508	29301	204752	9920	234053	32721	35277	48491	44009	100124	92060	225	5449	99800	21110	84266	238	154	63778	13875	260	158
			433420	7358	9291	1370	34892	240649	6764	31686	199835	11479	236289	29574	29119	33202	37432	127103	80819	384	5949	83677	25445	70484	388	94	71535	16340	428	111
			423303	8141	10324	1268	46381	242049	11785	28597	174712	9667	207494	26375	25982	28766	28884	108000	71127	178	4229	79850	23897	64997	511	134	74908	19339	537	148
			460482	12427	12581	1526	13983	188163	5495	34848	282999	13049	323181	33573	30265	43434	49048	142838	139087	185	6419	104586	29275	84830	465	278	58353	15850	499	291
			405765	11681	11259	1581	19212	129494	6234	28051	288771	14464	321789	35781	36822	48915	51967	143004	137529	78	5587	107472	28648	86317	438	111	58634	15973	461	120
		hM3Dq	310793	20308	24422	1086	23250	294524	45651	21665	148306	11485	169971	23052	23291	33007	34108	79383	66934	75	3922	73361	13092	58628	219	24	49985	9304	250	24
			274534	14538	14188	979	30229	207260	32706	20536	146026	8306	166562	22122	24169	31228	33743	82500	60408	70	4156	73782	13371	60363	172	19	51469	10677	182	20
			255958	9411	19817	1154	30565	223404	11030	24010	168323	15171	192333	27104	30579	40559	34588	89277	66140	261	4640	75939	21888	67043	152	64	49172	8536	195	62
			270666	7082	11877	1073	46248	189223	9689	22388	173744	12811	196132	23286	26187	32841	33920	90781	68435	138	3196	78898	21444	69535	355	96	59847	11720	370	112
			362138	15753	21184	1202	26208	193080	4447	26711	239173	7884	265884	36118	36746	54947	52829	128433	95582	193	5181	107274	21782	89400	218	113	52514	12509	235	131
			374760	10774	18516	1212	33607	231229	16709	29750	205371	9957	235121	35464	36117	50184	46354	114631	78621	192	5211	101331	23510	87069	248	129	63215	14206	275	133
			404390	9991	8655	1322	36302	219166	10403	29856	181683	10737	215446	27208	27466	31898	33749	117480	69599	145	5250	80587	24136	66287	362	122	67592	16700	401	131
			431671	11420	7567	1206	43761	218055	12620	27565	209601	10642	241803	27342	25579	29774	33360	135986	77450	62	4234	81513	24201	66002	374	121	69229	16374	413	129
			459047	9363	10144	1186	41874	215762	10439	35391	212374	10801	253235	25598	28782	37401	33767	119139	92840	369	7184	88542	28735	70305	398	342	74637	18593	420	367
			434641	11192	10770	1325	22289	173596	6621	27197	263117	12407	296562	30915	28086	46286	46072	126507	128799	52	5251	95222	26233	76059	424	429	57116	14576	457	453
	CNO	Control	393654	13367	9490	878	29067	261613	7883	14676	126217	5592	140893	25691	19238	35764	26119	95986	36495	6	2793	66349	10566	48117	155	29	40216	9895	168	30
			404206	26033	19689	982	37469	281144	3575	15207	123603	5165	138810	21946	19233	33457	28330	91044	39354	0	4124	66298	11554	46202	267	74	39621	8821	299	75
			374148	4525	17513	2398	42564	315902	9103	16600	145158	11686	161758	19972	18033	38972	32159	77648	54075	121	3028	71822	18147	56236	221	44	45469	7857	238	44
			265222	6253	31643	3208	50172	214262	8443	21028	139497	10145	160525	22971	21403	36471	34076	85239	45251	165	4054	69025	20307	57140	126	45	44788	9281	138	50
			375807	10384	13549	923	22926	211838	16466	17338	224832	26665	242170	31972	35930	64877	62363	148686	79039	28	4208	113489	33464	76008	97	42	53624	8328	106	44
			392140	9123	25915	922	23616	237298	30093	19370	232534	30074	251904	35547	37451	63147	67078	148291	89168	102	5298	118119	37514	75953	111	27	61639	8753	113	29
			429465	10718	13975	1582	12733	222162	2681	20482	223830	6216	247606	38277	38204	50012	42907	90043	106398	59	4038	107688	20645	80932	395	209	43275	13671	421	223
			402711	12568	10483	1547	15691	236967	4447	19601	184824	6395	207001	29603	29297	39511	32929	64480	91356	35	3234	100066	18143	67381	507	391	42734	14421	540	404
			362386	6721	11648	1662	26239	205695	7747	34881	196431	21688	233830	26402	25603	37087	37306	99299	106740	209	6597	105070	37814	76165	402	323	61908	14964	423	338
			333906	6224	21818	1858	19778	179599	8666	26193	228954	23674	257490	25265	30555	50285	47048	114372	115327	48	4431	109819	37155	78823	507	161	53840	11798	527	162
		hM3Dq	375148	22240	9528	690	25535	295680	3038	14444	127331	5700	141775	22548	23426	27965	28421	94111	39252	10	3660	67718	11308	46546	204	79	38558	9006	215	83
			394787	20231	11677	790	31421	244656	4216	13738	141821	6281	155559	28417	25364	38738	30958	111591	35556	15	5266	64368	10391	47921	213	45	37992	8119	241	42
			268749	9089	22813	2913	31621	178163	5093	18853	157051	9341	175904	19774	25327	39597	41317	83916	61953	238	3814	69635	20688	59593	244	38	40889	8205	264	39
			338906	8783	17535	1928	37521	201817	8253	22004	163470	12071	185474	21883	25825	44262	37421	105157	50286	98	4034	76468	21803	66279	179	35	51471	9631	189	39
			402590	16055	13893	924	22284	205021	19717	23368	247003	16715	270371	39345	42370	68611	74742	171934	83992	162	6854	132576	45161	93620	213	47	68652	8895	218	55
			380376	11599	17104	930	19210	236666	23474	21412	231644	22143	253056	31760	49059	53216	73747	155773	82838	218	6538	119180	37952	81465	82	31	61705	7177	96	29
			415086	11412	14435	1529	13372	177744	3760	21584	258837	7466	282491	40607	40487	52566	44443	109386	121940	10	5170	119676	19973	82740	578	254	48161	16016	622	267
			393663	14901	15171	1835	12751	187912	3116	22197	235695	9315	260762	38540	33639	48674	40760	109501	100096	5	4102	114124	20972	80714	384	294	44950	14279	410	301
			406774	6602	13774	1945	25777	248169	6597	34953	187405	17037	224877	27025	30638	37692	41905	86819	110267	378	7452	109153	40555	79115	502	173	64911	16867	523	171
			407193	7175	13262	1632	17588	213035	4020	22235	252120	16416	277487	25649	30421	49152	41205	135465	114231	28	4381	106171	40140	80242	297	171	51050	11951	317	192
			Rearing	Huddling	SAP	Jump	Move Alone	Stop alone	Rearing isolated	Move in contact	Stop in contact	Rearing in contact	Total contacts	Contact nose-nose	Contact nose-anogenital	Contact side-side	Contact side-side opposite	Group of two	Group of three	Train of two	Follow	Social approach	Approach rearing mouse	Make contact	Making a group of three	Making a group of four	Escape from social range	Break contact	Breaking a group of three	Breaking a group of four
Number of events	Saline	Control	7858	8813	3006	467	8073	4236	2910	4701	5348	2465	1688	4597	4654	5007	4807	1808	690	5	2287	22276	4272	18204	202	75	17968	1290	215	74
			7565	8598	2704	411	5066	4056	2702	4547	5047	2557	1537	4645	4583	4760	4816	1634	718	6	1763	22460	4510	19014	224	56	18454	1288	243	57
			10868	3841	4216	510	12716	8821	3805	4888	5226	3872	1636	4546	4674	4766	5234	1718	894	21	1799	26360	8776	22692	256	44	21029	1470	287	49
			8268	3604	3585	561	11695	11102	1482	4355	4617	3752	1514	4372	4236	4468	4163	1592	930	36	1744	21825	6402	18398	281	115	16696	1167	297	117
			10014	4739	5550	431	7859	8478	4783	6367	7006	4265	1695	6465	7139	6642	6769	1703	1153	14	2612	33914	6806	29453	334	154	22677	1583	352	164
			9205	6240	5450	515	10788	11103	4007	6181	6857	3988	1648	7236	7443	6921	6880	1826	1128	26	2729	33667	7276	28194	238	154	23827	1661	260	158
			10880	4023	3223	589	5621	5841	1564	6339	7718	4486	2314	6343	6524	5951	6445	2597	1495	42	2861	24653	7976	21459	388	94	23929	1746	428	111
			10884	3740	2800	553	6470	10452	2797	5848	7228	3683	2633	5554	5734	5008	4991	2611	1414	21	2198	22258	6974	18541	511	134	22708	1872	537	148
			13752	4980	4087	684	2992	3952	999	7012	8868	4877	2059	7409	7903	7413	7660	2174	2123	19	3351	33865	10391	28969	465	278	22982	2316	499	291
			12635	4736	3803	697	3977	4111	973	6579	8464	5186	1975	7405	7991	7895	8144	2272	2245	7	3287	36699	10742	31474	438	111	24110	2251	461	120
		hM3Dq	6173	11285	5712	490	5697	3663	1313	4476	5156	2080	1528	5117	5469	5096	5159	1665	761	8	2255	23799	4849	19654	219	24	18312	1369	250	24
			6277	9999	3412	436	7767	4015	1281	4532	5085	2381	1392	4824	5375	4652	4646	1500	614	12	2361	22896	4614	19123	172	19	17967	1386	182	20
			11391	3934	4956	497	10149	10293	1696	5189	5450	5404	1401	4837	5375	5772	5743	1683	894	27	2386	27962	8953	24773	152	64	19930	1300	195	62
			9488	3379	3566	460	9844	9456	2009	4913	5439	4027	1929	4783	5380	5176	5648	1868	940	19	1702	27826	8140	24879	355	96	21236	1934	370	112
			8478	7719	6302	536	10650	8924	1442	6003	6642	3234	1420	7731	7779	7541	7695	1554	1042	15	2792	38698	7779	32766	218	113	22898	1686	235	131
			8553	5482	5366	536	8075	6877	7529	6402	6881	3845	1494	7533	7489	6763	6805	1612	1098	20	2716	34464	8102	29287	248	129	24483	1733	275	133
			11702	4287	2956	580	5933	6066	2076	6280	7731	4376	2484	6104	6473	5775	5955	2829	1508	14	2808	23808	7775	20171	362	122	22831	1780	401	131
			12297	4661	2498	521	6223	8691	2578	5889	7624	4170	2587	5808	6004	5515	5676	2769	1373	7	2302	24165	7948	19880	374	121	22611	1851	413	129
			12600	3504	3484	527	5074	5522	2380	6722	8380	4297	2179	6425	6493	6521	6239	2278	1968	37	3390	24743	8962	20422	398	342	23356	2081	420	367
			11402	4668	3962	596	3511	4253	1271	6094	8464	4637	2159	7139	6622	7182	7133	1993	1773	7	2966	32726	9762	28034	424	429	22283	2063	457	453
	CNO	Control	6424	6811	2256	397	8078	4619	2338	3140	4165	2167	1804	4146	3490	3902	3441	2012	722	1	1581	20676	3627	16892	155	29	14455	886	168	30
			5159	12658	2762	460	14841	6258	959	3313	4442	2218	1916	4987	4465	4640	4391	1926	771	0	2417	23464	4121	16401	267	74	15781	940	299	75
			8948	2457	3023	934	12489	13763	2239	3692	4152	4343	1362	4126	3916	4751	4585	1368	605	15	1549	26564	6871	20643	221	44	16173	1082	238	44
			9377	2277	5571	1226	18178	19470	1870	4442	4657	4226	1037	4804	5270	4705	4670	1253	618	17	2094	25091	7581	20370	126	45	17564	1168	138	50
			18449	5523	5796	422	6890	6780	6505	3695	4586	6858	1334	5810	8060	5680	5840	1428	395	5	2454	50301	15745	33374	97	42	25773	1499	106	44
			24824	4034	9282	423	6917	6516	10611	4294	4813	8180	924	7190	8153	6214	7163	1103	501	12	2754	51727	17656	33167	111	27	29047	1371	113	29
			8508	4316	3915	693	3128	4556	704	5246	7163	2809	1898	7110	7279	6587	6599	2431	2172	8	2457	33181	7944	27802	395	209	18726	2496	421	223
			7285	5169	3073	668	2911	3943	971	4649	6384	2648	1952	5915	6246	5619	5031	1865	1793	5	1795	30239	6821	22187	507	391	17287	2351	540	404
			13577	3480	3150	712	7502	5587	1382	6828	7844	7077	2059	6627	7126	7111	6957	2148	1573	23	3272	35659	14213	26935	402	323	24191	2145	423	338
			15630	2892	3827	822	4204	5319	1638	6176	7009	8278	1625	6662	7363	7718	8373	1857	1923	7	2529	41651	16061	31288	507	161	22676	1733	527	162
		hM3Dq	4963	9963	2332	318	7475	4507	845	3230	4372	2350	1897	4621	4799	4632	4605	2035	747	2	2187	24124	3979	15979	204	79	14841	1017	215	83
			5114	10339	2978	366	9786	5313	1239	3321	4447	2118	1884	5394	5434	5396	5067	2005	772	3	3082	24179	3838	17667	213	45	14979	925	241	42
			7729	3228	3604	1110	12483	14282	1188	4115	4473	3869	1137	4229	4931	5287	5268	1194	704	26	1846	26444	8027	22758	244	38	16000	1205	264	39
			9137	4695	3135	776	9500	10459	1799	4611	5154	4583	1362	5025	5406	5683	5290	1502	652	12	2156	26756	8070	23378	179	35	19024	1119	189	39
			18620	6848	6827	418	7202	7846	7983	4760	5497	5789	1251	7790	8540	6634	6898	1220	503	17	3687	57365	21666	42454	213	47	32092	1256	218	55
			22694	5744	8587	421	6277	6012	8111	4377	4684	6878	702	7535	11438	6529	7308	875	456	18	3533	53328	18892	37761	82	31	29903	1216	96	29
			9566	5165	2821	683	2393	3975	959	5572	7544	3474	2359	8122	8411	7908	7100	2692	2357	2	2861	38387	8372	31112	578	254	20413	2840	622	267
			8929	5003	3881	808	2734	3881	618	5930	7773	3759	1975	7416	7454	7082	6575	2430	2072	1	2333	36118	8303	28098	384	294	18704	2526	410	301
			17217	3351	3766	844	6052	6866	1587	6943	7754	6786	2012	6956	7660	7032	7292	2084	1747	49	3480	36155	15590	26838	502	173	24228	2389	523	171
			14628	3369	3627	712	4209	4758	967	5553	6785	6384	1796	6322	6726	7473	7462	2305	1781	4	2624	40401	17673	33555	297	171	22143	2101	317	192
LMT index (From de Chaumont et al., 2019
			Rearing	Huddling	SAP	Jump	Move Alone	Stop alone	Rearing isolated	Move in contact	Stop in contact	Rearing in contact	Total contacts	Contact nose-nose	Contact nose-anogenital	Contact side-side	Contact side-side opposite	Group of two	Group of three	Train of two	Follow	Social approach	Approach rearing mouse	Make contact	Making a group of three	Making a group of four	Escape from social range	Break contact	Breaking a group of three	Breaking a group of four
Duration (in frames)	Saline	Control	0.97407	1.07354	1.08486	1.06872	0.897072	0.928601	1.24187	0.974329	1.01564	1.04536	1.00994	0.997742	1.07949	1.01782	1.01359	0.993179	1.03721	0.523364	1.09127	0.985607	0.925325	0.986584	0.948357	1.14504	0.910208	0.937362	0.938865	1.12977
			1.02593	0.92646	0.915135	0.931282	1.10293	1.0714	0.758128	1.02567	0.984359	0.954641	0.990057	1.00226	0.920514	0.98218	0.986406	1.00682	0.96279	1.47664	0.90873	1.01439	1.07468	1.01342	1.05164	0.854962	1.08979	1.06264	1.06114	0.870229
			1.12763	0.951333	1.02289	0.927835	1.07904	1.00442	1.19656	1.01392	1.11354	1.0175	1.10022	0.919768	1.07344	1.05331	1.10645	1.14885	1.10779	0.671785	0.993522	1.08711	1.11574	1.08817	0.953445	0.553459	1.14061	1.12303	0.982877	0.590361
			0.872368	1.04867	0.977109	1.07216	0.920964	0.995578	0.80344	0.986082	0.88646	0.982503	0.899781	1.08023	0.926556	0.946695	0.893546	0.851147	0.892211	1.32821	1.00648	0.912886	0.88426	0.911831	1.04655	1.44654	0.859387	0.876973	1.01712	1.40964
			0.981868	0.981819	1.0004	0.90425	0.897416	0.884516	1.19923	0.995922	1.05819	1.08084	1.05082	0.961337	1.04708	0.966969	1.02678	1.12233	0.984294	0.777174	0.957229	1.02793	0.997816	1.03441	1.16783	1	0.986509	1.03468	1.15033	1.01863
			1.01813	1.01818	0.999599	1.09575	1.10258	1.11548	0.800775	1.00408	0.941811	0.919157	0.94918	1.03866	0.952917	1.03303	0.97322	0.877672	1.01571	1.22283	1.04277	0.972065	1.00218	0.965589	0.832168	1	1.01349	0.965318	0.849673	0.981366
			1.01181	0.949481	0.947336	1.03867	0.858637	0.9971	0.729312	1.05124	1.06708	1.08569	1.06489	1.05718	1.05693	1.07159	1.1289	1.08125	1.06379	1.36655	1.16899	1.0234	1.03137	1.0405	0.863181	0.824561	0.976967	0.915945	0.887047	0.857143
			0.988191	1.05052	1.05266	0.961334	1.14136	1.0029	1.27069	0.948758	0.932924	0.91431	0.935115	0.942823	0.943068	0.928415	0.871102	0.918746	0.936214	0.633452	0.831008	0.976597	0.968627	0.9595	1.13682	1.17544	1.02303	1.08406	1.11295	1.14286
			1.06317	1.03094	1.05545	0.982298	0.842476	1.18469	0.936994	1.10806	0.989905	0.94857	1.00216	0.968163	0.902261	0.940649	0.971103	0.999419	1.00563	1.40684	1.0693	0.986391	1.01082	0.991312	1.0299	1.42931	0.997598	0.996135	1.03958	1.41606
			0.936834	0.969056	0.944547	1.0177	1.15752	0.815307	1.06301	0.891938	1.01009	1.05143	0.997842	1.03184	1.09774	1.05935	1.0289	1.00058	0.994368	0.593156	0.930701	1.01361	0.989175	1.00869	0.9701	0.570694	1.0024	1.00387	0.960417	0.583942
		hM3Dq	0.994507	1.43601	2.04497	1.11385	0.699217	1.16031	0.998076	0.999377	1.09473	1.33578	1.08157	1.05171	1.1119	1.09939	1.18428	1.02654	1.1917	1.40187	1.11341	1.03262	0.99103	1.00904	1.02817	0.366412	0.900444	0.824311	1.0917	0.366412
			0.878482	1.028	1.18803	1.0041	0.909102	0.816523	0.715057	0.947298	1.0779	0.966039	1.05988	1.00928	1.15382	1.04014	1.17161	1.06685	1.07551	1.30841	1.17984	1.03855	1.01215	1.03891	0.807512	0.290076	0.927177	0.945956	0.79476	0.305344
			0.926951	1.24798	0.759854	0.915147	0.644797	0.93898	0.890558	1.11763	1.2094	1.69613	1.19712	1.1682	1.39147	1.3179	1.19916	1.32686	1.17141	1.00192	1.33583	1.11397	1.10384	1.16786	0.566108	0.805031	0.927275	0.883598	0.667808	0.746988
			0.980216	0.939133	0.455406	0.850912	0.975645	0.795315	0.782286	1.04213	1.24834	1.43228	1.22077	1.00364	1.19162	1.06712	1.176	1.34921	1.21205	0.52975	0.920109	1.15738	1.08145	1.21127	1.32216	1.20755	1.12858	1.21319	1.26712	1.3494
			0.928228	1.06468	0.942894	1.12284	0.744334	0.87129	0.374532	0.915325	1.10014	0.730507	1.07827	1.14649	0.992599	1.17057	1.16827	1.12583	1.05456	1.04891	0.991484	1.04486	1.03409	1.02442	0.762238	0.733766	0.834496	0.870282	0.767974	0.813665
			0.960581	0.72817	0.824142	1.13218	0.954473	1.04344	1.40725	1.01946	0.944658	0.922585	0.953511	1.12573	0.975608	1.0691	1.02508	1.00484	0.867432	1.04348	0.997225	0.986977	1.11612	0.997708	0.867133	0.837662	1.00454	0.988347	0.898693	0.826087
			0.944039	1.28924	0.882488	1.00227	0.893335	0.908087	1.12168	0.990528	0.970148	1.01551	0.970952	0.9726	0.996933	1.0295	1.01782	0.999392	0.916102	0.516014	1.03164	0.985611	0.978315	0.978543	0.805339	1.07018	0.923117	0.936125	0.831088	1.01158
			1.00773	1.47364	0.771552	0.914329	1.07689	0.903484	1.36072	0.91452	1.11922	1.00653	1.08974	0.97739	0.928441	0.960948	1.00609	1.15682	1.01944	0.220641	0.831991	0.996936	0.980949	0.974336	0.832036	1.0614	0.945474	0.917851	0.855959	0.996139
			1.05985	0.776755	0.851007	0.763437	2.52291	1.35846	1.78003	1.12533	0.742865	0.785156	0.785261	0.738184	0.85805	0.809993	0.668554	0.8336	0.671255	2.80608	1.19673	0.835073	0.992179	0.821574	0.881506	1.75835	1.27599	1.16853	0.875	1.78589
			1.0035	0.928488	0.903523	0.852913	1.34291	1.09298	1.129	0.864783	0.92036	0.901901	0.919615	0.891513	0.837301	1.00241	0.912181	0.885153	0.931248	0.395437	0.874729	0.898075	0.905789	0.888815	0.939092	2.20566	0.97645	0.916067	0.952083	2.20438
	CNO	Control	0.986775	0.678528	0.650468	0.944086	0.873722	0.964015	1.37598	0.982231	1.01046	1.0397	1.00745	1.07862	1.00013	1.03333	0.959393	1.02642	0.962307	2	0.807576	1.00038	0.955335	1.0203	0.734597	0.563107	1.00745	1.05738	0.719486	0.571429
			1.01323	1.32147	1.34953	1.05591	1.12628	1.03598	0.624018	1.01777	0.989536	0.960305	0.992553	0.921385	0.99987	0.966672	1.04061	0.973576	1.03769	0	1.19242	0.999616	1.04467	0.979697	1.2654	1.43689	0.992547	0.942616	1.28051	1.42857
			1.17036	0.839673	0.712548	0.855512	0.917961	1.19171	1.03762	0.882322	1.01989	1.07059	1.00383	0.930163	0.914545	1.03315	0.971058	0.953397	1.08884	0.846154	0.855126	1.01986	0.943829	0.992027	1.27378	0.988764	1.00755	0.91691	1.26596	0.93617
			0.829635	1.16033	1.28745	1.14449	1.08204	0.808286	0.962385	1.11768	0.980113	0.929412	0.996174	1.06984	1.08545	0.966849	1.02894	1.0466	0.911161	1.15385	1.14487	0.980142	1.05617	1.00797	0.726225	1.01124	0.992455	1.08309	0.734043	1.06383
			0.978732	1.06464	0.686651	1.00054	0.985175	0.943313	0.707318	0.944644	0.98316	0.939918	0.980298	0.947052	0.979273	1.01351	0.963574	1.00133	0.939783	0.430769	0.885336	0.980009	0.94294	1.00036	0.932692	1.21739	0.930463	0.975119	0.968037	1.20548
			1.02127	0.935357	1.31335	0.999458	1.01483	1.05669	1.29268	1.05536	1.01684	1.06008	1.0197	1.05295	1.02073	0.986487	1.03643	0.99867	1.06022	1.56923	1.11466	1.01999	1.05706	0.999638	1.06731	0.782609	1.06954	1.02488	1.03196	0.794521
			1.03215	0.920553	1.14278	1.01119	0.895933	0.967754	0.752245	1.02198	1.09545	0.985806	1.08932	1.12778	1.13195	1.1173	1.13157	1.16543	1.07606	1.25532	1.11056	1.03669	1.0645	1.09137	0.875831	0.696667	1.00629	0.973302	0.876171	0.711324
			0.967851	1.07945	0.857225	0.988814	1.10407	1.03225	1.24776	0.978021	0.90455	1.01419	0.910681	0.872216	0.868046	0.882701	0.868427	0.834568	0.923936	0.744681	0.889439	0.963312	0.935496	0.908632	1.12417	1.30333	0.99371	1.0267	1.12383	1.28868
			1.0409	1.03839	0.696109	0.944318	1.1404	1.06773	0.944008	1.14225	0.923545	0.956219	0.951844	1.02201	0.91182	0.848945	0.884511	0.929457	0.961331	1.62646	1.19641	0.9779	1.00879	0.98285	0.884488	1.33471	1.0697	1.1183	0.890526	1.352
			0.959098	0.961607	1.30389	1.05568	0.859595	0.93227	1.05599	0.857746	1.07646	1.04378	1.04816	0.977994	1.08818	1.15106	1.11549	1.07054	1.03867	0.373541	0.803591	1.0221	0.99121	1.01715	1.11551	0.665289	0.930297	0.881698	1.10947	0.648
		hM3Dq	0.940386	1.12893	0.653072	0.741935	0.767554	1.08955	0.530285	0.966703	1.01938	1.05978	1.01375	0.946659	1.21785	0.807992	1.04395	1.00637	1.035	3.33333	1.05826	1.02103	1.02242	0.986991	0.966825	1.53398	0.965918	0.962385	0.920771	1.58095
			0.989615	1.02695	0.80037	0.849462	0.944481	0.901531	0.735905	0.919453	1.13539	1.1678	1.11232	1.19306	1.3186	1.11926	1.13714	1.1933	0.937547	5	1.52263	0.970516	0.939512	1.01615	1.00948	0.873786	0.951739	0.8676	1.03212	0.8
			0.840668	1.68658	0.928188	1.03924	0.681957	0.672105	0.580531	1.00207	1.10345	0.855756	1.09161	0.920942	1.28446	1.04972	1.24759	1.03036	1.24747	1.66434	1.0771	0.988803	1.07599	1.05125	1.40634	0.853933	0.906057	0.957521	1.40426	0.829787
			1.06012	1.6298	0.713443	0.687834	0.8092	0.761338	0.940727	1.16955	1.14855	1.10586	1.151	1.01916	1.30972	1.17339	1.12995	1.29117	1.01254	0.685315	1.13923	1.08583	1.13398	1.16919	1.0317	0.786517	1.14054	1.12394	1.00532	0.829787
			1.04848	1.64608	0.704085	1.00163	0.957587	0.912957	0.846968	1.27318	1.08011	0.589189	1.09446	1.16545	1.15479	1.07185	1.15484	1.15789	0.998674	2.49231	1.44204	1.14483	1.27254	1.23216	2.04808	1.36232	1.19122	1.04151	1.99087	1.50685
			0.990631	1.18921	0.866815	1.00813	0.825491	1.05387	1.00835	1.16661	1.01295	0.780521	1.02436	0.940772	1.3371	0.831344	1.13947	1.04906	0.984953	3.35385	1.37555	1.02915	1.0694	1.07218	0.788462	0.898551	1.07068	0.840349	0.876712	0.794521
			0.997592	0.98016	1.18039	0.977309	0.940895	0.774266	1.05499	1.07697	1.26678	1.18405	1.24279	1.19643	1.1996	1.17436	1.17208	1.41579	1.23325	0.212766	1.42189	1.15209	1.02985	1.11575	1.2816	0.846667	1.11991	1.14025	1.29448	0.851675
			0.946105	1.27982	1.24058	1.1729	0.8972	0.818559	0.874299	1.10755	1.15352	1.47728	1.1472	1.13553	0.996696	1.08741	1.07495	1.41728	1.01233	0.106383	1.12816	1.09865	1.08137	1.08843	0.851441	0.98	1.04524	1.01659	0.853278	0.960128
			1.1684	1.02001	0.823164	1.10511	1.12033	1.28821	0.803875	1.14461	0.881108	0.751157	0.915399	1.04612	1.09114	0.862794	0.993551	0.812642	0.993097	2.94163	1.35147	1.0159	1.08191	1.02092	1.10451	0.714876	1.12159	1.26052	1.10105	0.684
			1.1696	1.10854	0.792566	0.927273	0.764413	1.10583	0.489856	0.728133	1.18537	0.723778	1.12956	0.992858	1.08341	1.12512	0.976954	1.26798	1.0288	0.217899	0.794523	0.988147	1.07084	1.03546	0.653465	0.706612	0.882089	0.893132	0.667368	0.768
			Rearing	Huddling	SAP	Jump	Move Alone	Stop alone	Rearing isolated	Move in contact	Stop in contact	Rearing in contact	Total contacts	Contact nose-nose	Contact nose-anogenital	Contact side-side	Contact side-side opposite	Group of two	Group of three	Train of two	Follow	Social approach	Approach rearing mouse	Make contact	Making a group of three	Making a group of four	Escape from social range	Break contact	Breaking a group of three	Breaking a group of four
Number of events	Saline	Control	1.019	1.01235	1.05289	1.06378	1.22886	1.02171	1.03706	1.01665	1.02896	0.981681	1.04682	0.994806	1.00769	1.02529	0.999065	1.05055	0.980114	0.909091	1.12938	0.995887	0.972899	0.978236	0.948357	1.14504	0.986656	1.00078	0.938865	1.12977
			0.981002	0.987651	0.94711	0.936219	0.771139	0.978292	0.962937	0.983348	0.971044	1.01832	0.953178	1.00519	0.992314	0.974711	1.00094	0.949448	1.01989	1.09091	0.870617	1.00411	1.0271	1.02176	1.05164	0.854962	1.01334	0.999224	1.06114	0.870229
			1.13587	1.03183	1.08089	0.952381	1.04183	0.885509	1.43938	1.05767	1.06187	1.01574	1.03873	1.01951	1.04916	1.03227	1.11397	1.03807	0.980263	0.736842	1.01552	1.09412	1.15641	1.1045	0.953445	0.553459	1.11486	1.1149	0.982877	0.590361
			0.86413	0.968167	0.919113	1.04762	0.958175	1.11449	0.56062	0.942335	0.938129	0.98426	0.96127	0.980489	0.950842	0.967728	0.886027	0.961934	1.01974	1.26316	0.984476	0.905884	0.843589	0.895498	1.04655	1.44654	0.885142	0.885097	1.01712	1.40964
			1.04209	0.863284	1.00909	0.911205	0.842924	0.865941	1.08828	1.01482	1.01075	1.03356	1.01406	0.943727	0.979152	0.979429	0.991868	0.965146	1.01096	0.7	0.978094	1.00365	0.966624	1.02184	1.16783	1	0.975271	0.975956	1.15033	1.01863
			0.957906	1.13672	0.990909	1.08879	1.15708	1.13406	0.911718	0.985177	0.989252	0.966436	0.985941	1.05627	1.02085	1.02057	1.00813	1.03485	0.98904	1.3	1.02191	0.996345	1.03338	0.97816	0.832168	1	1.02473	1.02404	0.849673	0.981366
			0.999816	1.03645	1.07023	1.03152	0.929782	0.716995	0.717267	1.04029	1.03278	1.0983	0.935516	1.06632	1.06445	1.08605	1.12714	0.997312	1.02784	1.33333	1.13105	1.05105	1.06702	1.07295	0.863181	0.824561	1.02618	0.965174	0.887047	0.857143
			1.00018	0.963545	0.929769	0.968476	1.07022	1.283	1.28273	0.959711	0.967215	0.901702	1.06448	0.933681	0.935552	0.913952	0.872858	1.00269	0.972155	0.666667	0.868946	0.948946	0.932977	0.92705	1.13682	1.17544	0.973819	1.03483	1.11295	1.14286
			1.04233	1.02511	1.03599	0.990587	0.85866	0.98028	1.01318	1.03186	1.02331	0.969293	1.02082	1.00027	0.994463	0.968513	0.969375	0.977958	0.97207	1.46154	1.00964	0.959838	0.983391	0.958556	1.0299	1.42931	0.976047	1.01423	1.03958	1.41606
			0.957669	0.974887	0.964005	1.00941	1.14134	1.01972	0.986815	0.968141	0.976691	1.03071	0.979177	0.99973	1.00554	1.03149	1.03063	1.02204	1.02793	0.538462	0.990359	1.04016	1.01661	1.04144	0.9701	0.570694	1.02395	0.985767	0.960417	0.583942
		hM3Dq	0.800493	1.29631	2.0007	1.11617	0.867189	0.883502	0.467926	0.967993	0.992015	0.828355	0.947597	1.10734	1.18415	1.04351	1.07222	0.967461	1.08097	1.45455	1.11358	1.06398	1.1043	1.05616	1.02817	0.366412	1.00555	1.06206	1.0917	0.366412
			0.813979	1.14858	1.1951	0.993166	1.18228	0.968403	0.456522	0.980104	0.978355	0.948228	0.863256	1.04393	1.1638	0.952595	0.965603	0.871586	0.872159	2.18182	1.16593	1.02361	1.05079	1.02762	0.807512	0.290076	0.986602	1.07525	0.79476	0.305344
			1.19053	1.05682	1.27061	0.928105	0.83151	1.03328	0.641574	1.1228	1.10739	1.41763	0.889524	1.08477	1.20651	1.25016	1.2223	1.01692	0.980263	0.947368	1.34688	1.16061	1.17973	1.20579	0.566108	0.805031	1.05659	0.985969	0.667808	0.746988
			0.991639	0.907723	0.914242	0.85901	0.806522	0.949255	0.759977	1.06307	1.10515	1.0564	1.22476	1.07266	1.20763	1.12107	1.20209	1.1287	1.0307	0.666667	0.960768	1.15497	1.07261	1.21095	1.32216	1.20755	1.12583	1.46682	1.26712	1.3494
			0.882252	1.40614	1.14582	1.13319	1.14227	0.911496	0.3281	0.956806	0.958234	0.783715	0.849536	1.12853	1.06693	1.112	1.12756	0.880703	0.913634	0.75	1.0455	1.14523	1.10481	1.13678	0.762238	0.733766	0.984776	1.03946	0.767974	0.813665
			0.890057	0.998634	0.975636	1.13319	0.866091	0.702416	1.71308	1.0204	0.992714	0.931782	0.893808	1.09963	1.02716	0.997272	0.997143	0.913573	0.962736	1	1.01704	1.01993	1.15069	1.01608	0.867133	0.837662	1.05294	1.06843	0.898693	0.826087
			1.07535	1.10447	0.981571	1.01576	0.981391	0.744614	0.952075	1.03061	1.03452	1.07137	1.00424	1.02614	1.05613	1.05393	1.04145	1.08641	1.03678	0.444444	1.1101	1.01503	1.04013	1.00855	0.805339	1.07018	0.979094	0.983969	0.831088	1.01158
			1.13003	1.20082	0.829487	0.912434	1.02936	1.06684	1.1823	0.96644	1.02021	1.02093	1.04589	0.976381	0.979605	1.00648	0.992655	1.06336	0.943967	0.222222	0.910061	1.03025	1.06328	0.994	0.832036	1.0614	0.969659	1.02322	0.855959	0.996139
			0.955016	0.721284	0.883143	0.763215	1.45616	1.36971	2.41379	0.989184	0.966997	0.85402	1.08032	0.867423	0.817038	0.851973	0.789547	1.02474	0.901099	2.84615	1.02139	0.701292	0.848152	0.675744	0.881506	1.75835	0.991931	0.91132	0.875	1.78589
			0.864213	0.960889	1.00431	0.863143	1.00761	1.05494	1.28905	0.89677	0.976691	0.921594	1.0704	0.963818	0.83327	0.938333	0.902683	0.896536	0.811813	0.538462	0.893643	0.927555	0.923863	0.927618	0.939092	2.20566	0.94636	0.903438	0.952083	2.20438
	CNO	Control	1.10921	0.699676	0.899163	0.926488	0.704917	0.849315	1.41826	0.973191	0.967817	0.988369	0.969892	0.907916	0.877436	0.913603	0.878703	1.02184	0.96718	2	0.790895	0.936837	0.936242	1.01475	0.734597	0.563107	0.956145	0.970427	0.719486	0.571429
			0.890788	1.30032	1.10084	1.07351	1.29508	1.15068	0.581741	1.02681	1.03218	1.01163	1.03011	1.09208	1.12256	1.0864	1.1213	0.978162	1.03282	0	1.2091	1.06316	1.06376	0.985252	1.2654	1.43689	1.04386	1.02957	1.28051	1.42857
			0.976589	1.03802	0.703514	0.864815	0.814491	0.828273	1.0898	0.907794	0.942672	1.01365	1.13547	0.924076	0.852602	1.00486	0.990816	1.04388	0.98937	0.9375	0.850398	1.02852	0.950872	1.00666	1.27378	0.988764	0.958769	0.961778	1.26596	0.93617
			1.02341	0.961977	1.29649	1.13519	1.18551	1.17173	0.910197	1.09221	1.05733	0.986346	0.864527	1.07592	1.1474	0.995135	1.00918	0.956124	1.01063	1.0625	1.1496	0.971484	1.04913	0.993344	0.726225	1.01124	1.04123	1.03822	0.734043	1.06383
			0.852679	1.1558	0.768802	0.998817	0.998044	1.01986	0.760108	0.925022	0.975848	0.912089	1.18158	0.893846	0.994264	0.955103	0.898254	1.12841	0.881696	0.588235	0.942396	0.986023	0.942786	1.00311	0.932692	1.21739	0.940277	1.0446	0.968037	1.20548
			1.14732	0.844198	1.2312	1.00118	1.00196	0.980144	1.23989	1.07498	1.02415	1.08791	0.818423	1.10615	1.00574	1.0449	1.10175	0.871592	1.1183	1.41176	1.0576	1.01398	1.05721	0.996889	1.06731	0.782609	1.05972	0.955401	1.03196	0.794521
			1.07744	0.910069	1.12049	1.01837	1.03593	1.07213	0.840597	1.06033	1.0575	1.0295	0.985974	1.09175	1.07638	1.07931	1.13482	1.13175	1.09559	1.23077	1.15569	1.04639	1.07606	1.11232	0.875831	0.696667	1.03996	1.02992	0.876171	0.711324
			0.922561	1.08993	0.879508	0.981631	0.964067	0.927874	1.1594	0.939666	0.942496	0.970497	1.01403	0.908253	0.923623	0.920695	0.865176	0.86825	0.904414	0.769231	0.844309	0.953611	0.923942	0.887675	1.12417	1.30333	0.960042	0.970085	1.12383	1.28868
			0.929709	1.09228	0.902967	0.928292	1.28174	1.02457	0.915232	1.05014	1.05622	0.921784	1.11781	0.997366	0.983643	0.959067	0.907632	1.07266	0.899886	1.53333	1.12808	0.922494	0.938958	0.925236	0.884488	1.33471	1.03233	1.10624	0.890526	1.352
			1.07029	0.907721	1.09703	1.07171	0.718264	0.975426	1.08477	0.949862	0.943782	1.07822	0.882193	1.00263	1.01636	1.04093	1.09237	0.927341	1.10011	0.466667	0.871919	1.07751	1.06104	1.07476	1.11551	0.665289	0.967674	0.89376	1.10947	0.648
		hM3Dq	0.856946	1.02347	0.929454	0.742124	0.652297	0.828721	0.512587	1.00108	1.01592	1.07184	1.01989	1.01193	1.20654	1.08452	1.17594	1.03352	1.00067	4	1.09405	1.09307	1.0271	0.959901	0.966825	1.53398	0.981677	1.11391	0.920771	1.58095
			0.883018	1.0621	1.18693	0.854142	0.853964	0.976924	0.751592	1.02929	1.03334	0.966021	1.0129	1.18121	1.36618	1.2634	1.29392	1.01828	1.03416	6	1.54177	1.09556	0.990707	1.0613	1.00948	0.873786	0.990806	1.01314	1.03212	0.8
			0.843547	1.36375	0.838725	1.02778	0.8141	0.859507	0.578243	1.0118	1.01555	0.903023	0.947895	0.947144	1.07359	1.11823	1.13841	0.911103	1.15127	1.625	1.01345	1.02387	1.11085	1.10979	1.40634	0.853933	0.948514	1.07111	1.40426	0.829787
			0.997217	1.98352	0.729579	0.718519	0.619558	0.629435	0.875639	1.13376	1.17017	1.06967	1.13547	1.12542	1.17701	1.20199	1.14317	1.14613	1.06623	0.75	1.18364	1.03595	1.1168	1.14003	1.0317	0.786517	1.12778	0.994667	1.00532	0.829787
			0.860583	1.43309	0.905558	0.989349	1.04324	1.1802	0.932811	1.19164	1.1697	0.769916	1.10806	1.19846	1.05348	1.11552	1.06099	0.964046	1.12277	2	1.4159	1.1245	1.29733	1.27603	2.04808	1.36232	1.17081	0.875261	1.99087	1.50685
			1.04888	1.20205	1.13901	0.99645	0.909249	0.904332	0.947768	1.09576	0.996702	0.914749	0.621789	1.15923	1.41097	1.09786	1.12405	0.691426	1.01786	2.11765	1.35676	1.04536	1.13122	1.13497	0.788462	0.898551	1.09095	0.847387	0.876712	0.794521
			1.21142	1.08909	0.807384	1.00367	0.792515	0.935404	1.14507	1.12623	1.11375	1.27323	1.22545	1.24714	1.24377	1.29576	1.22098	1.25326	1.1889	0.307692	1.34572	1.21056	1.13403	1.24475	1.2816	0.846667	1.13365	1.17186	1.29448	0.851675
			1.13075	1.05493	1.11076	1.18736	0.905448	0.913284	0.73791	1.19859	1.14756	1.37768	1.02597	1.13873	1.10226	1.16041	1.1307	1.13128	1.04515	0.153846	1.09737	1.13901	1.12469	1.12417	0.851441	0.98	1.03874	1.04229	0.853278	0.960128
			1.17896	1.05179	1.07955	1.10039	1.034	1.25912	1.05099	1.06783	1.0441	0.883881	1.09229	1.04688	1.05735	0.948412	0.951337	1.0407	0.999428	3.26667	1.19979	0.935325	1.02993	0.921904	1.10451	0.714876	1.0339	1.23208	1.10105	0.684
			1.00168	1.05744	1.0397	0.928292	0.719118	0.872547	0.640397	0.854045	0.91362	0.831521	0.975027	0.951464	0.928428	1.00789	0.973516	1.15106	1.01888	0.266667	0.904672	1.04517	1.16754	1.15264	0.653465	0.706612	0.944929	1.08355	0.667368	0.768

## Sheet: 1-390minutes
			Raw values
			Individual behaviours				Isolated behaviours			Position in contact			Type of contact					Social configuration				Social approach					Social escape
			Rearing	Huddling	SAP	Jump	Move Alone	Stop alone	Rearing isolated	Move in contact	Stop in contact	Rearing in contact	Total contacts	Contact nose-nose	Contact nose-anogenital	Contact side-side	Contact side-side opposite	Group of two	Group of three	Train of two	Follow	Social approach	Approach rearing mouse	Make contact	Making a group of three	Making a group of four	Escape from social range	Break contact	Breaking a group of three	Breaking a group of four
Duration (in frames)	Saline	Control	391977	20910	14853	1190	39911	304544	70843	26698	159984	10711	186682	25905	25795	34597	32625	98874	63878	90	4845	84790	16032	67307	258	77	68078	13503	286	76
			405393	16948	14885	1052	50631	337383	43874	27373	154368	10031	181741	25813	22443	33123	31619	97113	60698	128	4150	87277	17860	69645	279	57	79663	15655	299	59
			391847	9841	29057	1519	62042	283837	16137	29969	191316	12016	221285	29348	30191	41079	39717	99485	72741	347	5234	92284	29106	78783	326	85	78333	13813	367	87
			309646	9544	29654	1860	51655	280267	11095	29562	162924	12013	192486	31666	26097	36653	33087	82097	61330	547	5125	81150	23846	68818	349	129	59518	10956	375	129
			475016	17128	24569	1226	37292	244275	15879	34248	276617	16182	310865	37381	46694	58350	57555	165175	100309	181	6622	122369	27478	105892	382	172	75559	17202	409	187
			488095	21640	23885	1367	46932	313858	10429	36143	228951	12050	265094	38918	40018	54295	49515	116502	103211	413	6923	115024	25728	95462	291	166	77882	17018	322	174
			522286	9004	11468	1610	42846	285630	8667	39577	237047	13587	282164	34524	34860	39236	43877	145641	102714	463	7150	101905	31020	85545	504	117	88019	20580	556	140
			508816	9240	11301	1533	54769	303513	16798	34443	196397	11263	235926	29852	30247	32356	32617	123752	78365	273	5269	92304	27327	74760	579	171	88136	22325	623	190
			554947	14339	15145	1934	19047	220108	6886	43994	341677	17250	392114	39792	38228	55583	64301	170205	162887	242	7765	130829	39909	107211	553	344	74194	20218	592	357
			494268	14101	14410	1958	22131	162820	7245	36276	348446	18445	390494	43185	44579	60618	66287	167258	164214	84	6826	133733	37699	108231	519	152	71813	19317	545	170
		hM3Dq	385843	26023	27026	1207	29987	370543	66434	25352	167355	13402	192707	25658	25764	35814	36801	96760	72017	131	4681	85909	15557	66612	278	25	61824	11753	312	24
			348052	21368	17476	1048	39025	283929	47359	23460	164342	9507	187802	25200	26482	33361	35718	99669	64203	77	4671	82682	15054	66934	234	25	62955	12728	250	26
			315712	14659	21717	1572	38417	284168	11645	28494	195004	17692	223498	32174	34751	46687	41226	103934	70505	293	5225	89367	25907	78494	324	83	58654	10699	364	81
			349817	9926	13657	1438	56654	238096	11382	28250	208929	15493	237179	30931	32590	40079	41329	109377	78743	243	4069	95797	27081	84765	415	104	74154	14787	431	123
			436977	18799	23157	1549	30207	231479	5323	36770	290908	12058	327678	43901	45336	69432	65654	170710	111587	317	7965	130022	29551	109904	274	121	68226	15397	299	139
			450930	13846	20065	1440	38857	292002	27614	38732	231788	12908	270520	41470	41870	57147	54323	132741	92398	321	7088	117487	29371	99600	314	149	77489	16686	349	150
			490656	12689	11294	1593	39359	259246	10849	36232	228975	12834	269887	33342	34003	39984	44973	140946	95132	151	6098	100516	28556	82415	483	139	78372	19673	534	146
			518019	13635	10242	1490	50172	256786	13542	34565	256203	12944	296245	33344	32312	36908	43513	159852	102584	73	5118	102643	29951	83385	451	135	83469	19893	512	143
			550319	11038	13339	1709	47100	249212	11297	44973	266535	15199	318367	33925	40795	49656	48544	136190	123155	431	8475	115878	40301	94260	515	392	90416	23247	546	422
			519296	13045	15093	1725	27873	202950	8071	35512	316893	16434	359587	37977	36109	57857	57918	142757	157808	71	6360	122311	36499	99714	492	492	72552	18856	530	510
	CNO	Control	473719	17421	13682	1027	34252	330265	9458	17062	151115	6570	168177	30070	21977	40857	30291	110139	46002	6	3016	77992	12792	57861	182	39	48249	11523	212	36
			473001	31385	27009	1108	44178	344792	5170	18124	156319	7041	174443	27112	23272	41682	33595	110251	52156	5	4527	81109	13621	57350	326	82	48656	10564	379	81
			433779	5464	20240	3115	49446	367689	20081	21405	185987	14731	207392	24435	23506	49145	41458	94486	77521	170	3796	90837	23610	72777	272	61	55814	10679	287	63
			350431	8220	38849	3481	53882	243180	8953	27364	199098	13623	226462	29948	29546	53672	50056	120766	70311	203	5146	92206	27017	77557	192	78	58128	11730	208	85
			469837	12678	15347	1084	28150	261661	20402	21877	272442	30130	294319	39903	44647	76528	72042	179781	97952	67	5461	136660	41729	93048	167	63	67436	10594	181	64
			471674	11638	27258	1066	28842	288054	39362	23584	279351	38011	302935	43804	43523	75620	78365	178684	107665	102	6552	141072	44772	92524	204	35	73553	10884	210	39
			521847	13059	16480	1742	16555	271039	3385	25555	267656	8398	296910	45903	45368	59730	49556	113070	126381	59	4840	127771	24887	96620	477	256	54693	16703	522	270
			482465	14866	14095	1752	20361	287406	6304	24328	220501	8228	247740	34565	35176	45899	39283	82858	107423	45	4169	118325	22475	80891	565	428	53568	17246	612	444
			431044	9240	14478	1944	28612	249878	10194	37373	238040	24749	278236	29810	30162	40909	41103	114920	130715	209	7085	123183	43698	86861	581	430	68392	16651	605	448
			405290	7283	24146	2264	21026	232982	9038	28844	272108	27112	303488	29907	35770	59526	59214	125128	145759	48	4981	133848	44522	94837	528	168	62020	13612	549	170
		hM3Dq	457004	28130	14299	822	32543	354633	4534	17252	160782	7203	178034	25572	29929	34140	34104	117987	48011	17	4141	84957	13187	59574	256	90	48993	10920	267	97
			452482	21701	18892	977	36874	305758	5419	16330	176552	7335	192882	32212	33039	43885	37109	132501	48345	15	5688	79972	13468	60534	248	50	44839	9957	276	50
			360023	11628	25453	3184	36104	243062	6670	23740	189166	11748	212906	23667	29897	47686	48788	94487	83034	332	4532	85123	25727	72641	299	49	50964	10510	319	49
			422710	11131	20703	2559	41953	233370	8655	27552	222613	15897	250165	28755	32816	60798	52838	136477	78307	151	5140	103023	28890	89928	243	53	63702	12198	257	54
			488668	18570	14918	1152	24313	244739	20721	28369	307740	27702	336109	46651	49873	89904	90908	214367	105156	178	8639	156475	54969	114191	242	49	80591	10989	250	55
			463931	15172	18977	1045	24479	285389	29029	25172	280463	26360	305635	36963	57258	69432	86251	193490	95559	242	7877	146329	50328	98575	112	38	76295	9130	125	42
			501446	13199	17027	1724	18332	231282	5612	25749	296147	9012	324470	45643	44801	60733	51980	131854	135157	10	5861	138332	23837	95811	641	313	58957	18880	689	330
			482554	18991	18689	2039	15076	232359	4148	26785	288936	11173	319184	45521	40481	59091	49052	140846	120879	26	4883	136591	25213	96594	465	316	54380	16988	496	328
			464487	8861	15342	2350	28789	291208	8967	37792	225930	21765	266295	30872	36397	45024	52026	96456	137238	383	8002	132705	46505	96398	552	191	73137	19066	568	193
			465977	8432	22495	1909	21327	254593	6534	24192	287149	18175	314715	28880	33903	55497	45975	151533	130581	28	4979	128672	46036	91596	329	217	59064	13530	350	238
			Rearing	Huddling	SAP	Jump	Move Alone	Stop alone	Rearing isolated	Move in contact	Stop in contact	Rearing in contact	Total contacts	Contact nose-nose	Contact nose-anogenital	Contact side-side	Contact side-side opposite	Group of two	Group of three	Train of two	Follow	Social approach	Approach rearing mouse	Make contact	Making a group of three	Making a group of four	Escape from social range	Break contact	Breaking a group of three	Breaking a group of four
Number of events	Saline	Control	9188	12168	3513	535	9318	5692	3312	5728	6658	3085	2339	5370	5437	5721	5464	2513	881	13	2767	25788	5248	20621	258	77	22779	1540	286	76
			9203	10790	3225	479	6496	5562	3461	5534	6261	3151	2130	5364	5287	5401	5432	2312	924	11	2217	25910	5319	21414	279	57	23235	1516	299	59
			13420	5131	5031	663	14562	10363	4161	6427	6820	5067	2085	6092	6185	6300	6731	2161	1103	43	2560	32172	11265	27935	326	85	26707	1818	367	87
			10849	4520	4861	779	13625	12402	1845	5866	6165	4938	1987	5733	5576	5867	5619	2214	1287	66	2446	28227	8719	23957	349	129	21714	1495	375	129
			12917	6013	6152	552	8597	9217	5237	7536	8315	6024	2019	7963	8861	8142	8484	2033	1305	18	3413	40372	9407	35566	382	172	27335	1796	409	187
			10734	8737	6025	604	11829	12080	4231	7318	8002	4852	1955	8445	8622	7979	8009	2176	1328	45	3341	38621	8802	31474	291	166	27915	1931	322	174
			13123	4881	3920	696	7083	7422	1998	7849	9502	5313	2941	7529	7886	7146	7735	3266	1867	50	3460	29694	9618	25670	504	117	29246	2252	556	140
			13227	4381	3148	663	7793	11937	3773	6963	8580	4290	3192	6380	6721	5753	5763	3142	1626	34	2628	25511	7997	21031	579	171	26649	2199	623	190
			16673	5971	4992	867	3755	4760	1211	8896	10937	6495	2525	9254	9968	9452	9849	2665	2518	26	4114	42826	14474	36993	553	344	29131	2925	592	357
			15726	5953	4600	867	4585	4726	1233	8403	10548	6876	2287	9508	10187	10060	10347	2626	2642	8	3997	45810	14037	39406	519	152	29756	2790	545	170
		hM3Dq	7309	13979	6212	546	6855	4793	1797	5284	6207	2588	2032	5688	5978	5682	5674	2195	918	10	2656	26764	5512	21681	278	25	21919	1567	312	24
			7463	13750	3890	466	8682	5135	1806	5153	5980	2784	1872	5340	5794	5083	5034	1989	762	13	2656	25306	5129	20927	234	25	21105	1541	250	26
			13242	6045	5567	680	12927	12233	1880	6099	6506	6393	1842	5803	6381	6692	6791	2011	1186	31	2699	32527	10482	28603	324	83	23697	1609	364	81
			11766	4815	4153	618	12008	11037	2497	6091	6708	5043	2377	6061	6674	6456	6906	2479	1285	29	2113	33067	10202	29713	415	104	26410	2322	431	123
			11086	9161	6926	695	11646	9856	1603	7775	8500	4891	1783	9529	10108	9629	9930	1980	1268	32	4043	46959	10957	40357	274	121	28300	1987	299	139
			10665	7218	5994	635	8889	7517	8404	7872	8401	4814	1813	8864	8946	8180	8411	1947	1296	36	3600	40244	10041	33042	314	149	29003	1972	349	150
			14162	5579	3683	697	6662	6977	2226	7715	9684	5259	3187	7415	8014	7122	7481	3584	1899	15	3318	30558	9328	25699	483	139	27210	2219	534	146
			14482	5734	3331	645	7269	9843	2841	7425	9588	5018	3256	7145	7621	6834	6991	3557	1755	9	2788	30673	9918	25432	451	135	27762	2359	512	143
			16213	4480	4223	762	5973	6398	2548	8811	10668	6354	2685	8755	9016	8699	8500	2733	2353	41	4026	33320	12861	28219	515	392	29559	2749	546	422
			14581	5826	5138	771	4646	5201	1581	7998	10440	6203	2523	8979	8705	9351	9257	2417	2166	9	3652	41470	13491	35799	492	492	28603	2685	530	510
	CNO	Control	7762	8745	2946	463	8897	5680	2755	3728	5098	2555	2329	4778	4114	4536	3993	2582	859	1	1737	24694	4441	20208	182	39	17260	1105	212	36
			6470	14692	3806	519	16165	7867	1325	4012	5491	2914	2469	5774	5101	5513	5185	2469	920	1	2667	28644	4915	20229	326	82	18908	1146	379	81
			10962	2861	3665	1225	15026	16501	2530	4793	5397	5474	1654	5194	5172	6292	5965	1709	825	22	1956	33090	8989	26318	272	61	20122	1494	287	63
			11574	3200	7013	1349	18814	20211	1979	5909	6247	5374	1321	6301	7166	7008	6667	1536	824	23	2690	33678	10226	28239	192	78	22961	1535	208	85
			21703	6788	6446	496	7916	7896	7732	4839	5925	8255	1673	7390	9953	7066	7265	1736	541	8	3151	59641	19016	40084	167	63	31829	1743	181	64
			28558	5194	10055	491	8065	7695	11722	5340	6017	10588	1198	8758	9902	8091	8698	1325	673	12	3461	61867	20961	40173	204	35	34384	1629	210	39
			10588	5443	4656	761	3829	5477	934	6370	8588	3530	2390	8768	8681	7933	7764	2907	2474	8	2996	39466	9530	33013	477	256	23227	2847	522	270
			9001	6351	4073	757	3644	4646	1217	5725	7649	3283	2317	7083	7501	6848	6198	2295	2125	7	2313	36119	8399	26777	565	428	21467	2664	612	444
			15786	4485	3632	834	8082	6693	1707	7547	8923	8109	2507	7494	8373	7966	7885	2379	1891	23	3587	43045	16917	31452	581	430	27189	2439	605	448
			19177	3448	5044	987	4468	6298	1746	6996	7930	9846	1787	8226	9019	9186	10430	2187	2308	7	2888	50607	19776	38712	528	168	26796	2158	549	170
		hM3Dq	6163	12121	3125	377	8815	5651	1173	3968	5282	2868	2323	5328	5615	5447	5308	2496	906	3	2459	29758	4689	20609	256	90	18247	1204	267	97
			6392	11223	4182	452	11437	6956	1562	3988	5531	2610	2461	6251	6291	6274	5849	2634	914	3	3329	30049	4963	22310	248	50	18021	1178	276	50
			9920	4558	4302	1228	13402	15121	1532	5150	5569	4843	1336	5303	6094	6497	6339	1427	918	38	2164	31999	9983	27298	299	49	19688	1514	319	49
			11522	5900	3806	1045	10752	11535	1902	5954	6607	5990	1622	6593	7000	7743	7281	1805	897	15	2791	36720	10909	32284	243	53	24507	1542	257	54
			21864	8001	7233	521	7593	8347	8296	6015	6923	7783	1506	9694	10938	8674	8693	1610	731	18	4611	67231	25987	51011	242	49	37655	1623	250	55
			27442	7298	9717	474	8053	7692	9889	5264	5657	8279	883	8777	13096	8057	8703	1177	669	20	4339	65217	25172	45611	112	38	37236	1436	125	42
			11344	6214	3359	766	3248	5093	1367	6591	8840	4111	2810	9347	9500	8878	8128	3162	2638	2	3285	44076	9665	35587	641	313	24380	3143	689	330
			10967	6353	4749	895	3082	4431	806	7031	9214	4417	2399	8835	8868	8493	7963	2873	2391	4	2790	43616	9977	33989	465	316	22664	2908	496	328
			20099	4317	4230	1029	7444	8006	1836	7698	8603	8918	2190	8057	8965	8286	9034	2346	2101	50	3790	44555	18011	33697	552	191	28279	2824	568	193
			17184	3861	5609	827	5686	6644	1426	6116	7528	7234	2061	7362	7829	8222	8251	2613	2062	4	2987	49083	20432	38413	329	217	26233	2383	350	238
LMT index (From de Chaumont et al., 2019
			Rearing	Huddling	SAP	Jump	Move Alone	Stop alone	Rearing isolated	Move in contact	Stop in contact	Rearing in contact	Total contacts	Contact nose-nose	Contact nose-anogenital	Contact side-side	Contact side-side opposite	Group of two	Group of three	Train of two	Follow	Social approach	Approach rearing mouse	Make contact	Making a group of three	Making a group of four	Escape from social range	Break contact	Breaking a group of three	Breaking a group of four
Duration (in frames)	Saline	Control	0.983175	1.10465	0.998924	1.06155	0.881602	0.948843	1.23509	0.987516	1.01787	1.03278	1.01341	1.00178	1.06949	1.02177	1.01566	1.00899	1.02553	0.825688	1.07727	0.985546	0.946064	0.982928	0.960894	1.14925	0.921586	0.926195	0.977778	1.12593
			1.01683	0.895346	1.00108	0.938448	1.1184	1.05116	0.764908	1.01248	0.982135	0.967216	0.986589	0.998221	0.930511	0.978234	0.984341	0.991015	0.974473	1.17431	0.922735	1.01445	1.05394	1.01707	1.03911	0.850746	1.07841	1.0738	1.02222	0.874074
			1.11718	1.01532	0.989832	0.899083	1.09136	1.00633	1.18515	1.00684	1.08015	1.00012	1.0696	0.962009	1.07273	1.05694	1.09107	1.09576	1.08511	0.776286	1.01052	1.0642	1.09934	1.06751	0.965926	0.794393	1.13649	1.11535	0.989218	0.805556
			0.88282	0.984679	1.01017	1.10092	0.908643	0.993671	0.81485	0.993163	0.919851	0.999875	0.930399	1.03799	0.927267	0.943061	0.908934	0.904242	0.914888	1.22371	0.989478	0.935803	0.900665	0.932487	1.03407	1.20561	0.863512	0.884654	1.01078	1.19444
			0.98642	0.883615	1.01412	0.945623	0.885543	0.875329	1.20716	0.973079	1.09428	1.14636	1.07947	0.979856	1.07699	1.036	1.07509	1.1728	0.985741	0.609428	0.977778	1.03094	1.03289	1.0518	1.13522	1.01775	0.984861	1.00538	1.11902	1.03601
			1.01358	1.11638	0.985884	1.05438	1.11446	1.12467	0.792839	1.02692	0.905718	0.853641	0.920531	1.02014	0.92301	0.964002	0.924909	0.827203	1.01426	1.39057	1.02222	0.96906	0.967109	0.948201	0.864785	0.982249	1.01514	0.994623	0.880985	0.963989
			1.01306	0.987064	1.00733	1.0245	0.877857	0.969646	0.680699	1.06936	1.09378	1.09352	1.08925	1.07257	1.07085	1.0961	1.1472	1.08125	1.13447	1.25815	1.15146	1.04944	1.06329	1.06728	0.930748	0.8125	0.999336	0.959329	0.943172	0.848485
			0.986936	1.01294	0.992665	0.975501	1.12214	1.03035	1.3193	0.93064	0.906216	0.906479	0.910753	0.927426	0.929147	0.9039	0.852799	0.918747	0.865534	0.741848	0.848539	0.950564	0.936706	0.932722	1.06925	1.1875	1.00066	1.04067	1.05683	1.15152
			1.05783	1.00837	1.02487	0.993834	0.925106	1.14961	0.974595	1.09615	0.990192	0.966522	1.00207	0.959109	0.923304	0.95667	0.984792	1.00873	0.995943	1.48466	1.06435	0.989023	1.02848	0.995266	1.03172	1.3871	1.01631	1.02279	1.04134	1.35484
			0.942167	0.991632	0.975131	1.00617	1.07489	0.850395	1.02541	0.90385	1.00981	1.03348	0.99793	1.04089	1.0767	1.04333	1.01521	0.991267	1.00406	0.515337	0.935645	1.01098	0.971524	1.00473	0.968284	0.612903	0.983693	0.97721	0.958663	0.645161
		hM3Dq	0.967789	1.37477	1.81761	1.07672	0.662389	1.15447	1.15822	0.93773	1.06476	1.29226	1.04612	0.992227	1.0682	1.05771	1.14566	0.987412	1.15619	1.20183	1.0408	0.998553	0.918034	0.972779	1.03538	0.373134	0.836924	0.80616	1.06667	0.355556
			0.873	1.12885	1.17533	0.93488	0.862031	0.884615	0.825667	0.867748	1.04559	0.916691	1.01949	0.974516	1.09797	0.985263	1.11195	1.0171	1.03074	0.706422	1.03858	0.961044	0.888351	0.977481	0.871508	0.373134	0.852235	0.873037	0.854701	0.385185
			0.900114	1.51241	0.739793	0.930453	0.675779	1.0075	0.855244	0.957283	1.10097	1.47255	1.0803	1.05464	1.23476	1.20123	1.13252	1.14476	1.05176	0.655481	1.00878	1.03056	0.978509	1.0636	0.96	0.775701	0.850977	0.863902	0.981132	0.75
			0.99735	1.02409	0.465228	0.851139	0.996579	0.844156	0.835928	0.949085	1.17959	1.28953	1.14643	1.0139	1.15797	1.03121	1.13535	1.20471	1.17465	0.543624	0.785597	1.10471	1.02285	1.14857	1.22963	0.971963	1.07586	1.19399	1.16173	1.13889
			0.907428	0.96982	0.955834	1.19476	0.717301	0.829476	0.404668	1.04474	1.15082	0.854208	1.13785	1.15076	1.04567	1.23276	1.22638	1.2121	1.09657	1.06734	1.17608	1.09542	1.11081	1.09165	0.814264	0.715976	0.88928	0.899883	0.818057	0.770083
			0.936403	0.7143	0.828208	1.11068	0.922706	1.04635	2.09929	1.10048	0.916941	0.914423	0.939372	1.08704	0.965726	1.01464	1.01472	0.942505	0.907999	1.08081	1.04659	0.98981	1.10405	0.989302	0.933135	0.881657	1.01002	0.975219	0.954856	0.831025
			0.951712	1.39103	0.992051	1.01368	0.806413	0.880078	0.852071	0.978979	1.05654	1.03292	1.04185	1.03585	1.04453	1.117	1.17586	1.0464	1.05072	0.410326	0.982044	1.03513	0.978834	1.02823	0.891967	0.965278	0.889807	0.917049	0.905852	0.884848
			1.00479	1.49474	0.899644	0.948139	1.02796	0.871727	1.06358	0.933937	1.18217	1.04177	1.1436	1.03591	0.992581	1.03106	1.13768	1.18676	1.13303	0.19837	0.824221	1.05704	1.02665	1.04033	0.832872	0.9375	0.947677	0.927305	0.868533	0.866667
			1.04901	0.776231	0.902656	0.878212	2.28763	1.30161	1.5989	1.12054	0.772428	0.851604	0.813605	0.817696	0.985303	0.854657	0.743468	0.80714	0.753009	2.64417	1.16168	0.875999	1.03858	0.875038	0.960821	1.58065	1.23852	1.17602	0.960422	1.60152
			0.989875	0.91737	1.02135	0.886434	1.35378	1.05999	1.14231	0.884814	0.918367	0.920801	0.918945	0.915362	0.872124	0.995809	0.887034	0.84606	0.964889	0.435583	0.87177	0.92463	0.940599	0.925669	0.91791	1.98387	0.993815	0.953889	0.932278	1.93548
	CNO	Control	1.00076	0.713888	0.672483	0.962061	0.873441	0.97848	1.29314	0.969818	0.983073	0.965396	0.981712	1.05173	0.971381	0.990005	0.948283	0.999492	0.937305	1.09091	0.799682	0.980409	0.968614	1.00444	0.716535	0.644628	0.9958	1.04342	0.717428	0.615385
			0.999242	1.28611	1.32752	1.03794	1.12656	1.02152	0.706864	1.03018	1.01693	1.0346	1.01829	0.94827	1.02862	1.01	1.05172	1.00051	1.06269	0.909091	1.20032	1.01959	1.03139	0.995565	1.28346	1.35537	1.0042	0.956581	1.28257	1.38462
			1.10628	0.798597	0.685068	0.944512	0.957069	1.20382	1.38327	0.877812	0.965953	1.03908	0.956045	0.898626	0.886149	0.95597	0.906047	0.877911	1.04877	0.911528	0.849027	0.992521	0.932704	0.968204	1.17241	0.877698	0.979691	0.953099	1.1596	0.851351
			0.893717	1.2014	1.31493	1.05549	1.04293	0.796177	0.616725	1.12219	1.03405	0.960923	1.04395	1.10137	1.11385	1.04403	1.09395	1.12209	0.951228	1.08847	1.15097	1.00748	1.0673	1.0318	0.827586	1.1223	1.02031	1.0469	0.840404	1.14865
			0.998049	1.04277	0.720432	1.00837	0.987858	0.951988	0.682752	0.962451	0.987479	0.884343	0.985574	0.953397	1.01275	1.00597	0.957961	1.00306	0.952762	0.792899	0.909182	0.984114	0.964821	1.00282	0.90027	1.28571	0.956614	0.986498	0.925831	1.24272
			1.00195	0.95723	1.27957	0.991628	1.01214	1.04801	1.31725	1.03755	1.01252	1.11566	1.01443	1.0466	0.987252	0.994032	1.04204	0.99694	1.04724	1.2071	1.09082	1.01589	1.03518	0.997176	1.09973	0.714286	1.04339	1.0135	1.07417	0.757282
			1.03921	0.935291	1.078	0.997138	0.896901	0.970692	0.698731	1.0246	1.0966	1.01022	1.09028	1.1409	1.12654	1.13094	1.11564	1.1542	1.08109	1.13462	1.07448	1.03838	1.05093	1.08861	0.915547	0.748538	1.01039	0.984005	0.920635	0.756303
			0.960787	1.06471	0.921995	1.00286	1.1031	1.02931	1.30127	0.975402	0.903402	0.989775	0.909722	0.859099	0.87346	0.869061	0.884364	0.8458	0.918915	0.865385	0.925519	0.961617	0.949073	0.911391	1.08445	1.25146	0.989608	1.01599	1.07937	1.2437
			1.03079	1.11844	0.749689	0.923954	1.15283	1.03499	1.06011	1.1288	0.933219	0.954436	0.956591	0.998376	0.914943	0.814636	0.819462	0.957475	0.945586	1.62646	1.17437	0.958507	0.99066	0.956103	1.04779	1.43813	1.04886	1.10042	1.04853	1.44984
			0.969206	0.881559	1.25031	1.07605	0.847174	0.965008	0.939892	0.871196	1.06678	1.04556	1.04341	1.00162	1.08506	1.18536	1.18054	1.04252	1.05441	0.373541	0.825626	1.04149	1.00934	1.0439	0.952209	0.561873	0.951139	0.89958	0.951473	0.550162
		hM3Dq	0.965447	1.15273	0.702809	0.770023	0.829861	1.05068	0.619907	0.980617	1.04596	1.05841	1.03925	0.894407	1.32286	0.827245	1.06765	1.07071	0.978239	3.09091	1.09797	1.06796	0.998523	1.03417	1.00787	1.4876	1.01116	0.988817	0.903553	1.65812
			0.955894	0.889276	0.928559	0.915222	0.940303	0.905873	0.740908	0.92821	1.14855	1.0778	1.12592	1.12665	1.46032	1.06338	1.16173	1.20242	0.985045	2.72727	1.50815	1.0053	1.0198	1.05084	0.976378	0.826446	0.925422	0.901616	0.93401	0.854701
			0.91818	1.6995	0.861514	0.965434	0.698823	0.795791	0.459461	0.973569	0.982464	0.828666	0.981464	0.870382	1.12708	0.92759	1.06624	0.87792	1.12336	1.78016	1.01364	0.930087	1.01634	0.966395	1.28879	0.705036	0.89456	0.938016	1.28889	0.662162
			1.07805	1.62686	0.70074	0.775925	0.812035	0.764059	0.596198	1.1299	1.15618	1.12132	1.15322	1.0575	1.23713	1.18264	1.15475	1.26807	1.05941	0.809651	1.14963	1.12567	1.14129	1.19638	1.04741	0.76259	1.11815	1.08867	1.03838	0.72973
			1.03805	1.52739	0.700293	1.07163	0.853207	0.890421	0.693427	1.24806	1.11542	0.813079	1.12551	1.11463	1.13129	1.1818	1.20883	1.19603	1.02283	2.10651	1.43828	1.12681	1.27094	1.23069	1.30458	1	1.14322	1.02328	1.27877	1.06796
			0.985503	1.2479	0.890834	0.972093	0.859033	1.03832	0.971454	1.10741	1.01655	0.77369	1.02347	0.883152	1.29881	0.91269	1.1469	1.07955	0.929485	2.86391	1.31141	1.05374	1.16364	1.06239	0.603774	0.77551	1.08228	0.850172	0.639386	0.815534
			0.998586	0.945318	1.11379	0.986835	0.993174	0.828307	1.15843	1.03238	1.21333	1.08409	1.19148	1.13444	1.11246	1.14993	1.17021	1.34594	1.15616	0.192308	1.30114	1.12421	1.00659	1.07949	1.23033	0.915205	1.08916	1.11226	1.21517	0.92437
			0.960964	1.36014	1.2225	1.16714	0.816773	0.832164	0.856229	1.07391	1.18378	1.34404	1.17207	1.13141	1.00519	1.11884	1.10429	1.43773	1.03402	0.5	1.08403	1.11006	1.06469	1.08832	0.892514	0.923977	1.00461	1.0008	0.87478	0.918768
			1.11077	1.07257	0.794428	1.11692	1.15996	1.20618	0.932508	1.14146	0.885743	0.839359	0.915537	1.03394	1.10408	0.89658	1.03723	0.803639	0.992773	2.98054	1.32637	1.0326	1.0543	1.06108	0.995491	0.638796	1.12163	1.26002	0.984402	0.624595
			1.11433	1.02064	1.16482	0.907319	0.859301	1.05452	0.679493	0.730688	1.12575	0.700912	1.08201	0.967229	1.02842	1.10513	0.916594	1.26252	0.944617	0.217899	0.825294	1.00122	1.04366	1.00822	0.593327	0.725753	0.905806	0.894161	0.606586	0.770227
			Rearing	Huddling	SAP	Jump	Move Alone	Stop alone	Rearing isolated	Move in contact	Stop in contact	Rearing in contact	Total contacts	Contact nose-nose	Contact nose-anogenital	Contact side-side	Contact side-side opposite	Group of two	Group of three	Train of two	Follow	Social approach	Approach rearing mouse	Make contact	Making a group of three	Making a group of four	Escape from social range	Break contact	Breaking a group of three	Breaking a group of four
Number of events	Saline	Control	0.999184	1.06002	1.04274	1.05523	1.17845	1.01155	0.978001	1.01723	1.03073	0.989416	1.04677	1.00056	1.01399	1.02877	1.00294	1.04166	0.976177	1.08333	1.11035	0.99764	0.993281	0.981135	0.960894	1.14925	0.99009	1.00785	0.977778	1.12593
			1.00082	0.939977	0.957257	0.944773	0.821551	0.988449	1.022	0.982774	0.96927	1.01058	0.953233	0.999441	0.986013	0.971228	0.997063	0.958342	1.02382	0.916667	0.889647	1.00236	1.00672	1.01887	1.03911	0.850746	1.00991	0.992147	1.02222	0.874074
			1.10594	1.06331	1.01719	0.919556	1.03324	0.910433	1.38561	1.04564	1.05044	1.01289	1.02407	1.03036	1.05178	1.03559	1.09004	0.987886	0.923013	0.788991	1.02277	1.06532	1.1274	1.07666	0.965926	0.794393	1.10312	1.09749	0.989218	0.805556
			0.894062	0.93669	0.982814	1.08044	0.966758	1.08957	0.614386	0.954364	0.949557	0.987106	0.975933	0.969641	0.948219	0.964412	0.90996	1.01211	1.07699	1.21101	0.977227	0.934684	0.872598	0.923341	1.03407	1.20561	0.896884	0.902505	1.01078	1.19444
			1.0923	0.815322	1.01043	0.955017	0.84177	0.865568	1.10625	1.01468	1.01918	1.10776	1.0161	0.970624	1.01367	1.01011	1.0288	0.966025	0.991265	0.571429	1.01066	1.02217	1.03323	1.06104	1.13522	1.01775	0.989502	0.963778	1.11902	1.03601
			0.907699	1.18468	0.989571	1.04498	1.15823	1.13443	0.893747	0.985324	0.980818	0.89224	0.983895	1.02938	0.98633	0.989889	0.9712	1.03397	1.00874	1.42857	0.98934	0.977833	0.966775	0.938962	0.864785	0.982249	1.0105	1.03622	0.880985	0.963989
			0.996053	1.05398	1.10922	1.02428	0.952272	0.766775	0.692428	1.05982	1.05099	1.10653	0.959074	1.08261	1.07976	1.10799	1.1461	1.01935	1.069	1.19048	1.13666	1.07577	1.09202	1.09933	0.930748	0.8125	1.04646	1.01191	0.943172	0.848485
			1.00395	0.946016	0.890775	0.975717	1.04773	1.23322	1.30757	0.940184	0.94901	0.893471	1.04093	0.917392	0.920244	0.892007	0.853904	0.980649	0.931005	0.809524	0.863338	0.924228	0.907976	0.900666	1.06925	1.1875	0.953538	0.988093	1.05683	1.15152
			1.02923	1.00151	1.04087	1	0.90048	1.00358	0.990998	1.0285	1.01811	0.971505	1.04946	0.986462	0.989134	0.96884	0.975342	1.00737	0.975969	1.52941	1.01442	0.966334	1.01533	0.968416	1.03172	1.3871	0.989386	1.02362	1.04134	1.35484
			0.970771	0.99849	0.959133	1	1.09952	0.996416	1.009	0.971501	0.981894	1.02849	0.95054	1.01354	1.01087	1.03116	1.02466	0.992629	1.02403	0.470588	0.985575	1.03367	0.984673	1.03158	0.968284	0.612903	1.01061	0.976378	0.958663	0.645161
		hM3Dq	0.794845	1.21779	1.84387	1.07692	0.866953	0.851786	0.530636	0.938377	0.96091	0.830019	0.909376	1.05981	1.11488	1.02176	1.04148	0.909845	1.01717	0.833333	1.06581	1.0354	1.04325	1.03157	1.03538	0.373134	0.95271	1.02552	1.06667	0.355556
			0.811593	1.19784	1.15465	0.919132	1.09801	0.912564	0.533294	0.915113	0.925768	0.89288	0.837771	0.994969	1.08057	0.914044	0.924009	0.824456	0.844321	1.08333	1.06581	0.978993	0.970758	0.995694	0.871508	0.373134	0.91733	1.00851	0.854701	0.385185
			1.09127	1.25272	1.12556	0.943135	0.917231	1.07472	0.626041	0.992272	1.00208	1.27796	0.904715	0.98148	1.08511	1.10002	1.09976	0.919314	0.992469	0.568807	1.07831	1.07707	1.04904	1.1024	0.96	0.775701	0.97879	0.971325	0.981132	0.75
			0.969632	0.997824	0.839668	0.857143	0.852024	0.969646	0.831502	0.99097	1.03319	1.0081	1.16749	1.02512	1.13494	1.06123	1.11838	1.13326	1.07531	0.53211	0.844187	1.09495	1.02102	1.14519	1.22963	0.971963	1.09085	1.40175	1.16173	1.13889
			0.937466	1.24217	1.13755	1.20242	1.14031	0.925576	0.338614	1.04686	1.04186	0.899412	0.897333	1.16151	1.15632	1.19459	1.20415	0.940841	0.96316	1.01587	1.19722	1.18894	1.20347	1.20397	0.814264	0.715976	1.02443	1.06627	0.818057	0.770083
			0.901865	0.978712	0.984479	1.09862	0.870361	0.705921	1.77524	1.05992	1.02972	0.885252	0.912431	1.08045	1.02339	1.01483	1.01995	0.92516	0.984428	1.14286	1.06603	1.01893	1.10286	0.98574	0.933135	0.881657	1.04988	1.05822	0.954856	0.831025
			1.07491	1.20471	1.04216	1.02575	0.895671	0.720802	0.771443	1.04172	1.07112	1.09528	1.0393	1.06622	1.09728	1.10427	1.10846	1.1186	1.08732	0.357143	1.09001	1.10707	1.0591	1.10058	0.891967	0.965278	0.973611	0.997079	0.905852	0.884848
			1.0992	1.23818	0.942558	0.949227	0.977279	1.01689	0.984578	1.00257	1.0605	1.04509	1.0618	1.02739	1.04347	1.05962	1.03586	1.11017	1.00487	0.214286	0.9159	1.11124	1.12609	1.08914	0.832872	0.9375	0.993363	1.05999	0.868533	0.866667
			1.00083	0.751426	0.880525	0.878893	1.43237	1.34894	2.08511	1.01867	0.993065	0.950415	1.11596	0.933269	0.894666	0.891656	0.841751	1.03308	0.912016	2.41176	0.992726	0.751839	0.902178	0.738727	0.960821	1.58065	1.00392	0.96203	0.960422	1.60152
			0.90009	0.977189	1.07131	0.889273	1.11415	1.09656	1.29378	0.924678	0.971841	0.927829	1.04863	0.957147	0.863806	0.958487	0.916716	0.913627	0.839535	0.529412	0.900505	0.935737	0.946372	0.937159	0.91791	1.98387	0.971454	0.939633	0.932278	1.93548
	CNO	Control	1.09078	0.746256	0.87263	0.942974	0.709999	0.838562	1.35049	0.963307	0.962886	0.934357	0.970821	0.90561	0.892892	0.902776	0.870124	1.02237	0.965711	1	0.788828	0.925944	0.949337	0.999481	0.716535	0.644628	0.954435	0.981786	0.717428	0.615385
			0.909219	1.25374	1.12737	1.05703	1.29	1.16144	0.64951	1.03669	1.03711	1.06564	1.02918	1.09439	1.10711	1.09722	1.12988	0.977628	1.03429	1	1.21117	1.07406	1.05066	1.00052	1.28346	1.35537	1.04557	1.01821	1.28257	1.38462
			0.972843	0.944069	0.686458	0.951826	0.888061	0.898943	1.1222	0.89572	0.927001	1.00922	1.11193	0.903697	0.838385	0.946165	0.944427	1.05331	1.00061	0.977778	0.842015	0.991193	0.935623	0.964789	1.17241	0.877698	0.934104	0.986464	1.1596	0.851351
			1.02716	1.05593	1.31354	1.04817	1.11194	1.10106	0.8778	1.10428	1.073	0.990782	0.888067	1.0963	1.16161	1.05383	1.05557	0.946687	0.999394	1.02222	1.15799	1.00881	1.06438	1.03521	0.827586	1.1223	1.0659	1.01354	0.840404	1.14865
			0.863612	1.13303	0.781286	1.00507	0.990676	1.01289	0.794901	0.950781	0.992296	0.876187	1.16545	0.915284	1.00257	0.932374	0.91023	1.13427	0.891269	0.8	0.953116	0.98168	0.951347	0.998891	0.90027	1.28571	0.961412	1.03381	0.925831	1.24272
			1.13639	0.866967	1.21871	0.994934	1.00932	0.987108	1.2051	1.04922	1.0077	1.12381	0.834552	1.08472	0.997431	1.06763	1.08977	0.86573	1.10873	1.2	1.04688	1.01832	1.04865	1.00111	1.09973	0.714286	1.03859	0.966192	1.07417	0.757282
			1.08101	0.923012	1.06679	1.00264	1.02476	1.08209	0.868433	1.05333	1.05783	1.03625	1.01551	1.1063	1.07292	1.07341	1.11216	1.11765	1.07589	1.06667	1.12865	1.04428	1.06308	1.1043	0.915547	0.748538	1.03938	1.03321	0.920635	0.756303
			0.918985	1.07699	0.933211	0.997365	0.975244	0.91791	1.13157	0.946672	0.942169	0.963746	0.984491	0.893698	0.927079	0.926595	0.887838	0.882353	0.924114	0.933333	0.871351	0.955719	0.936918	0.895702	1.08445	1.25146	0.960621	0.966794	1.07937	1.2437
			0.903012	1.13072	0.837252	0.91598	1.28797	1.03041	0.988705	1.03789	1.05892	0.903258	1.16768	0.953435	0.962856	0.928871	0.861043	1.04205	0.900691	1.53333	1.10795	0.919254	0.922083	0.896528	1.04779	1.43813	1.00728	1.06113	1.04853	1.44984
			1.09699	0.86928	1.16275	1.08402	0.712032	0.969594	1.01129	0.962112	0.941079	1.09674	0.832324	1.04656	1.03714	1.07113	1.13896	0.95795	1.09931	0.466667	0.892046	1.08075	1.07792	1.10347	0.952209	0.561873	0.99272	0.938873	0.951473	0.550162
		hM3Dq	0.866076	1.03435	0.925652	0.767821	0.703455	0.834281	0.575	1.02532	0.997639	1.04882	0.96832	1.00986	1.21867	1.08409	1.15668	0.988319	1.01855	3	1.11671	1.11583	1.00235	1.01931	1.00787	1.4876	1.00901	1.06975	0.903553	1.65812
			0.898257	0.957716	1.23874	0.92057	0.912697	1.02694	0.765686	1.03049	1.04467	0.954471	1.02584	1.1848	1.36538	1.24868	1.27457	1.04296	1.02754	3	1.51181	1.12674	1.06092	1.10344	0.976378	0.826446	0.996516	1.04665	0.93401	0.854701
			0.880369	1.50404	0.805769	0.954157	0.79208	0.823763	0.67953	0.962437	0.956544	0.892883	0.898151	0.922662	0.987842	0.976992	1.00364	0.879507	1.1134	1.68889	0.931554	0.958513	1.03908	1.00071	1.28879	0.705036	0.913957	0.99967	1.28889	0.662162
			1.02254	1.94687	0.712868	0.811966	0.635461	0.628405	0.843646	1.11269	1.13483	1.10435	1.09042	1.14711	1.13471	1.16436	1.15279	1.11248	1.08793	0.666667	1.20146	1.09993	1.13547	1.1835	1.04741	0.76259	1.13766	1.01816	1.03838	0.72973
			0.870019	1.3355	0.876674	1.05572	0.950253	1.07075	0.852884	1.18184	1.15944	0.826089	1.04911	1.20064	1.10179	1.14455	1.08914	1.05194	1.20428	1.8	1.39474	1.10661	1.3001	1.27119	1.30458	1	1.13739	0.962633	1.27877	1.06796
			1.09198	1.21816	1.17775	0.960486	1.00782	0.986723	1.01665	1.03429	0.947412	0.878735	0.615117	1.08707	1.31916	1.06314	1.0904	0.76903	1.10214	2	1.31246	1.07346	1.25932	1.13662	0.603774	0.77551	1.12473	0.85172	0.639386	0.815534
			1.1582	1.05376	0.769619	1.00922	0.869263	1.00622	1.27104	1.08987	1.08887	1.20681	1.19397	1.17936	1.17414	1.20127	1.1643	1.21569	1.14721	0.266667	1.23752	1.16626	1.07814	1.1904	1.23033	0.915205	1.09097	1.14063	1.21517	0.92437
			1.11971	1.07733	1.0881	1.17918	0.824836	0.875432	0.749419	1.16263	1.13494	1.29664	1.01933	1.11476	1.09603	1.14918	1.14067	1.10458	1.03979	0.533333	1.05105	1.15409	1.11295	1.13695	0.892514	0.923977	1.01419	1.05534	0.87478	0.918768
			1.14973	1.08837	0.975104	1.13015	1.18629	1.23255	1.06342	1.05865	1.02095	0.993372	1.02003	1.02506	1.03093	0.966185	0.986514	1.0276	1.00071	3.33333	1.17066	0.951501	0.981713	0.960521	0.995491	0.638796	1.04766	1.22863	0.984402	0.624595
			0.982982	0.973402	1.29299	0.908292	0.906135	1.02286	0.825948	0.841092	0.893372	0.805792	0.959944	0.936641	0.900299	0.958722	0.90101	1.14455	0.982139	0.266667	0.922625	1.0482	1.11367	1.09495	0.593327	0.725753	0.971863	1.03676	0.606586	0.770227

## Sheet: Mean Diff.
C-LTMRhm3Dq		Mean Diff.
Saline vs CNO injection		Body configuration				Isolated behaviours			Position in contact			Type of contact				Social configuration				Social approach					Social escape
RM 2way ANOVA (Sidac post hoc test)	Times (min.)	Rearing	Huddling	SAP	Jump	Move Alone	Stop alone	Rearing isolated	Move in contact	Stop in contact	Rearing in contact	Contact nose-nose	Contact nose-anogenital	Contact side-side	Contact side-side opposite	Group of two	Group of three	Train of two	Follow	Social approach	Approach rearing mouse	Make contact	Making a group of three	Making a group of four	Escape from social range	Break contact	Breaking a group of three	Breaking a group of four
Duration of events	30	0.01205	-0.2254	0.5382	-0.1086	0.2688	0.5331	0.2848	-0.2789	-0.3075	-0.2778	-0.3139	-0.4637	-0.09259	-0.3314	-0.1107	-0.5471	-1.628	-0.3127	-0.2532	-0.02599	-0.2959	0.002781	-0.01166	-0.196	-0.308	-0.04511	-0.0496
	60	-0.08409	-0.05266	0.7163	0.2181	0.5897	-0.04365	0.1573	-0.2796	-0.1413	-0.1268	-0.2593	-0.2044	0.06264	-0.06006	0.1087	-0.5126	-1.638	-0.1984	-0.06954	0.1154	-0.1231	-0.1235	-0.2675	-0.1004	-0.2125	-0.1099	-0.3337
	90	-0.111	0.000963	0.5399	0.1253	0.3809	-0.2595	0.05902	-0.2287	-0.1087	0.0749	-0.1087	-0.1924	0.02917	-0.04308	0.02745	-0.3798	-1.593	-0.3408	-0.1067	0.07796	-0.07391	-0.06591	0.01308	-0.1447	-0.2887	-0.03133	-0.1596
	150	-0.02025	-0.3421	0.4495	0.1303	0.315	-0.115	-0.05494	-0.07837	0.01824	0.05907	-0.02775	-0.2208	0.0615	0.01353	0.1754	-0.1353	-0.1717	-0.09787	-0.04831	0.004984	-0.001038	0.243	0.2654	-0.05694	-0.08638	0.2015	0.1917
	210	-0.0006047	-0.3748	0.3206	0.1109	0.3412	-0.03719	0.2073	-0.03516	0.0318	0.2154	0.01381	-0.112	0.08136	-0.01355	0.09096	-0.01598	-0.09312	-0.0667	-0.008912	0.01948	-0.006023	0.04807	0.1939	-0.03024	-0.04502	0.04353	0.2088
	270	-0.03733	-0.1624	0.1415	0.03211	0.2907	0.05288	0.282	-0.0554	-0.05907	0.1278	-0.0405	-0.168	0.0316	-0.05464	-0.08228	-0.05833	-0.2324	-0.1548	-0.04556	-0.06947	-0.06403	-0.1708	0.06412	-0.04334	-0.02374	-0.1424	0.07161
	330	-0.04675	-0.1784	0.09212	0.01612	0.2055	0.05107	0.2693	-0.06185	-0.05588	0.1097	-0.04722	-0.1556	0.02638	-0.05414	-0.08667	-0.0373	-0.9735	-0.1838	-0.04049	-0.05819	-0.0676	-0.2331	0.07788	-0.05514	-0.04395	-0.2144	0.08002
	390	-0.05483	-0.1239	0.07174	0.01765	0.149	0.05137	0.3128	-0.05709	-0.04855	0.09454	-0.01358	-0.1363	0.01555	-0.03238	-0.115	0.009363	-0.8325	-0.212	-0.05048	-0.07725	-0.06653	-0.0493	0.07979	-0.07109	-0.04713	-0.02597	0.04931
Number of events	30	-0.2494	-0.2461	0.3104	-0.1451	0.435	0.5022	0.001573	-0.284	-0.3595	-0.2927	-0.3091	-0.3883	-0.2954	-0.3869	-0.8168	-0.2578	-1.951	-0.3197	-0.2479	-0.02544	-0.2959	0.002781	-0.01166	-0.1799	-0.3441	-0.04511	-0.0496
	60	0.03128	0.01744	0.5284	0.2061	1.226	0.5793	0.03825	-0.2476	-0.3018	-0.07847	-0.2181	-0.04719	-0.1471	-0.2182	-0.5406	-0.2296	-1.803	-0.1454	-0.04686	0.1322	-0.1107	-0.1235	-0.2675	-0.01024	-0.1624	-0.1099	-0.3337
	90	-0.09593	0.001491	0.4394	0.1067	0.6107	-0.06267	0.02746	-0.2309	-0.2476	0.01771	-0.2036	-0.1271	-0.222	-0.2627	-0.3675	-0.2072	-1.829	-0.3027	-0.11	0.07124	-0.05441	-0.06591	0.01308	-0.08214	-0.2596	-0.03133	-0.1596
	150	0.01314	-0.3551	0.3581	0.1146	0.2023	-0.07094	0.02554	-0.06564	-0.04269	0.09578	-0.0849	-0.1214	-0.1164	-0.1316	-0.1691	-0.162	-0.576	-0.1195	-0.07579	-0.02674	-0.02248	0.243	0.2654	-0.06304	-0.001113	0.2015	0.1917
	210	0.01624	-0.3455	0.2563	0.1089	0.1757	-0.04342	0.2721	-0.03572	0.006629	0.1046	-0.04678	-0.1079	-0.02854	-0.06105	-0.03031	-0.09767	-0.1584	-0.05605	-0.02997	-0.001153	-0.02916	0.04807	0.1939	-0.02498	0.04465	0.04353	0.2088
	270	-0.02335	-0.1792	0.161	0.03065	0.1902	0.01236	0.2216	-0.06476	-0.04424	0.01753	-0.07811	-0.1261	-0.07557	-0.06775	-0.04585	-0.09809	-0.4049	-0.1482	-0.07005	-0.09226	-0.09802	-0.1708	0.06412	-0.04769	0.01154	-0.1424	0.07161
	330	-0.04194	-0.152	0.1434	0.01693	0.1827	0.0325	0.2031	-0.07158	-0.04881	-0.02275	-0.0637	-0.1077	-0.09667	-0.08998	-0.04908	-0.1111	-0.9436	-0.1568	-0.05059	-0.05918	-0.08662	-0.2331	0.07788	-0.03624	0.007468	-0.2144	0.08002
	390	-0.04582	-0.1131	0.1159	0.01429	0.1376	0.01155	0.1127	-0.05682	-0.02886	-0.01957	-0.05206	-0.08345	-0.06367	-0.06492	-0.05083	-0.1003	-0.7867	-0.1634	-0.0501	-0.06596	-0.07674	-0.0493	0.07979	-0.04876	0.00804	-0.02597	0.04931
Control vs C-LTMRhm3Dq		Mean Diff.
Saline injection		Body configuration				Isolated behaviours			Position in contact			Type of contact				Social configuration				Social approach					Social escape
RM 2way ANOVA (Sidac post hoc test)	Times (min.)	Rearing	Huddling	SAP	Jump	Move Alone	Stop alone	Rearing isolated	Move in contact	Stop in contact	Rearing in contact	Contact nose-nose	Contact nose-anogenital	Contact side-side	Contact side-side opposite	Group of two	Group of three	Train of two	Follow	Social approach	Approach rearing mouse	Make contact	Making a group of three	Making a group of four	Escape from social range	Break contact	Breaking a group of three	Breaking a group of four
Duration of events	30	0.01205	-0.6463	-0.1152	-0.04934	-0.3448	-0.1273	0.2147	0.03779	0.04272	-0.009841	0.05495	0.04239	0.08642	0.02278	-0.2256	0.2102	-1.273	-0.1655	0.06569	-0.02624	0.07063	-0.07762	-0.2076	0.002079	0.1297	-0.1179	-0.2564
	60	0.06676	-0.585	-0.222	-0.08229	-0.4383	0.09865	0.3368	0.006152	-0.01489	-0.02393	0.05253	-0.03423	0.02894	0.01093	-0.3486	0.2047	-1.223	-0.2363	0.01425	-0.04548	-0.0007145	0.05042	-0.2279	-0.01574	0.0323	-0.01552	-0.1242
	90	0.04462	-0.3871	-0.1658	-0.03806	-0.2396	0.1069	0.2454	-0.009852	-0.02869	-0.2036	0.03927	-0.02593	0.008923	-0.01714	-0.3385	0.1608	-1.323	-0.2967	0.01264	-0.048	-0.0009751	0.038	-0.08792	-0.03075	0.04971	-0.02999	-0.03555
	150	0.03708	-0.006039	-0.1074	0.01481	-0.2223	0.08169	0.1014	-0.01896	-0.03065	-0.03155	0.03578	-0.008193	-0.001088	-0.0168	-0.2719	0.09148	-1.468	-0.292	0.01481	-0.02553	0.008674	-0.1178	-0.1775	-0.04898	-0.01823	-0.121	-0.1513
	210	0.004112	0.004612	-0.03447	0.03542	-0.2055	0.0246	-0.03575	-0.01826	-0.06408	-0.09154	-0.006178	-0.05788	-0.0523	-0.04956	-0.1839	0.00535	-0.8854	-0.1907	-0.01378	-0.04443	-0.01363	-0.01291	-0.04636	-0.02895	-0.004271	-0.03534	-0.05452
	270	0.03761	-0.03249	0.05664	0.04283	-0.1508	0.0005712	-0.09762	0.00685	-0.02679	-0.06632	0.01983	-0.02325	-0.03049	-0.03112	-0.06737	0.007549	-0.8152	-0.08005	0.0116	0.0002056	0.007807	0.04558	-0.01415	-0.0003746	0.02055	0.02556	-0.0172
	330	0.03159	-0.09121	0.03761	0.0328	-0.07636	0.01111	-0.05592	0.006362	-0.04278	-0.07924	-0.008476	-0.04377	-0.05671	-0.05291	-0.07751	-0.01107	-0.02725	-0.0473	-0.009006	-0.01959	-0.01125	0.1189	-0.03361	0.01565	0.03358	0.09978	-0.04059
	390	0.04225	-0.1304	0.02023	0.01749	-0.03126	0.012	-0.08359	0.02247	-0.03882	-0.05868	-0.007791	-0.04648	-0.05213	-0.07106	-0.03949	-0.03196	0.1056	0.006387	-0.007289	-0.000727	-0.01126	0.05525	0.04411	0.04149	0.04135	0.04958	0.04807
Number of events	30	0.08524	-0.4085	-0.1211	-0.02831	-0.3674	-0.454	0.1812	0.07532	0.07339	0.0687	0.09263	0.02951	0.08271	0.03644	0.07175	0.1196	-0.9929	-0.09403	0.06147	-0.008426	0.06432	-0.07762	-0.2076	0.003162	0.1183	-0.1179	-0.2564
	60	0.008441	-0.3393	-0.2114	-0.07127	-0.7201	-0.2537	0.295	0.02387	0.01456	-0.03281	0.08134	-0.04732	0.007237	-0.002357	0.02733	0.1211	-0.9467	-0.1837	-0.0003848	-0.03779	-0.01042	0.05042	-0.2279	-0.03018	-0.02147	-0.01552	-0.1242
	90	0.03052	-0.1736	-0.2562	-0.03	-0.2013	0.04918	0.2192	0.008179	0.0004826	-0.1298	0.07348	-0.04916	-0.02365	-0.01601	0.03882	0.1018	-1.004	-0.2314	-0.004454	-0.02562	-0.013	0.038	-0.08792	-0.03877	-0.002651	-0.02999	-0.03555
	150	-0.001691	0.07565	-0.3112	0.01622	-0.1154	0.05297	0.01493	-0.01058	-0.03568	-0.03227	0.02433	-0.0355	-0.009639	0.0003231	0.0169	0.08358	-1.09	-0.2102	0.0289	-0.009384	0.0312	-0.1178	-0.1775	-0.03765	-0.06791	-0.121	-0.1513
	210	0.01702	0.05359	-0.2137	0.02778	-0.02549	0.05852	-0.1247	-0.01533	-0.04118	-0.04148	-0.0225	-0.052	-0.04239	-0.02783	-0.01017	0.02313	-0.715	-0.1626	-0.007024	-0.0496	-0.007866	-0.01291	-0.04636	-0.03127	-0.0743	-0.03534	-0.05452
	270	0.05028	-0.02682	-0.1292	0.03697	-0.01492	0.03403	-0.05458	0.009034	-0.006664	0.01997	0.002945	-0.02581	-0.01343	-0.01035	0.02997	0.02697	-0.6932	-0.06577	0.007385	-0.01087	0.006774	0.04558	-0.01415	-0.00574	-0.04742	0.02556	-0.0172
	330	0.04064	-0.08017	-0.1201	0.02826	-0.01704	0.03155	-0.02044	0.0005825	-0.01323	0.0166	-0.03706	-0.05422	-0.03273	-0.03132	0.015	0.04659	-0.1052	-0.05849	-0.02424	-0.05384	-0.02593	0.1189	-0.03361	-0.009933	-0.05199	0.09978	-0.04059
	390	0.04183	-0.1059	-0.1022	0.01595	-0.01644	0.03766	0.02298	0.006886	-0.009006	0.01878	-0.02874	-0.04944	-0.03205	-0.03105	0.01716	0.02794	0.1311	-0.02165	-0.03002	-0.04241	-0.03302	0.05525	0.04411	0.004365	-0.04903	0.04958	0.04807
Control vs C-LTMRhm3Dq		Mean Diff.
CNO injection		Body configuration				Isolated behaviours			Position in contact			Type of contact				Social configuration				Social approach					Social escape
RM 2way ANOVA (Sidac post hoc test)	Times (min.)	Rearing	Huddling	SAP	Jump	Move Alone	Stop alone	Rearing isolated	Move in contact	Stop in contact	Rearing in contact	Contact nose-nose	Contact nose-anogenital	Contact side-side	Contact side-side opposite	Group of two	Group of three	Train of two	Follow	Social approach	Approach rearing mouse	Make contact	Making a group of three	Making a group of four	Escape from social range	Break contact	Breaking a group of three	Breaking a group of four
Duration of events	30	-0.05596	-0.8717	0.4229	-0.158	-0.07597	0.4057	0.4995	-0.2412	-0.2648	-0.2876	-0.259	-0.4213	-0.006167	-0.3086	-0.3363	-0.3369	-2.902	-0.4782	-0.1875	-0.05223	-0.2253	-0.07484	-0.2193	-0.1939	-0.1783	-0.163	-0.306
	60	-0.01733	-0.6377	0.4942	0.1358	0.1514	0.05499	0.494	-0.2734	-0.1562	-0.1507	-0.2068	-0.2386	0.09158	-0.04913	-0.2399	-0.3079	-2.86	-0.4347	-0.05529	0.06988	-0.1238	-0.07306	-0.4954	-0.1161	-0.1802	-0.1254	-0.458
	90	-0.06634	-0.3861	0.3741	0.08728	0.1413	-0.1526	0.3044	-0.2385	-0.1374	-0.1287	-0.06945	-0.2184	0.03809	-0.06023	-0.3111	-0.219	-2.916	-0.6375	-0.09406	0.02995	-0.07489	-0.02791	-0.07484	-0.1755	-0.239	-0.06132	-0.1951
	150	0.01683	-0.3481	0.3421	0.1451	0.09272	-0.03335	0.04647	-0.09733	-0.01241	0.02753	0.008036	-0.229	0.06041	-0.003268	-0.09644	-0.04378	-1.639	-0.3899	-0.0335	-0.02054	0.007635	0.1252	0.0879	-0.1059	-0.1046	0.08053	0.0404
	210	0.003507	-0.3702	0.2861	0.1464	0.1357	-0.01259	0.1715	-0.05343	-0.03228	0.1239	0.007627	-0.1699	0.02906	-0.06312	-0.09295	-0.01063	-0.9785	-0.2574	-0.02269	-0.02495	-0.01965	0.03516	0.1475	-0.05919	-0.04929	0.008197	0.1543
	270	0.000285	-0.1949	0.1982	0.07494	0.1399	0.05345	0.1844	-0.04855	-0.08586	0.06146	-0.02067	-0.1912	0.001107	-0.08577	-0.1496	-0.05078	-1.048	-0.2349	-0.03396	-0.06926	-0.05622	-0.1252	0.04997	-0.04372	-0.00319	-0.1169	0.05441
	330	-0.01516	-0.2696	0.1297	0.04892	0.1291	0.06218	0.2134	-0.05548	-0.09866	0.03048	-0.0557	-0.1993	-0.03032	-0.107	-0.1642	-0.04837	-1.001	-0.2311	-0.04949	-0.07778	-0.07885	-0.1142	0.04428	-0.0395	-0.01038	-0.1146	0.03943
	390	-0.01258	-0.2542	0.09197	0.03515	0.1178	0.06337	0.2292	-0.03462	-0.08737	0.03586	-0.02137	-0.1828	-0.03658	-0.1034	-0.1545	-0.02259	-0.7269	-0.2056	-0.05777	-0.07798	-0.0778	0.005953	0.1239	-0.0296	-0.00578	0.02361	0.09738
Number of events	30	-0.1642	-0.6547	0.1893	-0.1734	0.0676	0.04822	0.1828	-0.2086	-0.2861	-0.224	-0.2165	-0.3588	-0.2127	-0.3505	-0.7451	-0.1381	-2.944	-0.4138	-0.1864	-0.03386	-0.2315	-0.07484	-0.2193	-0.1767	-0.2258	-0.163	-0.306
	60	0.03972	-0.3218	0.3169	0.1348	0.5061	0.3256	0.3332	-0.2238	-0.2872	-0.1113	-0.1368	-0.09451	-0.1398	-0.2206	-0.5133	-0.1086	-2.75	-0.3291	-0.04724	0.09443	-0.1212	-0.07306	-0.4954	-0.04042	-0.1839	-0.1254	-0.458
	90	-0.07619	-0.1721	0.1832	0.07668	0.4094	-0.01349	0.2466	-0.2227	-0.2471	-0.1121	-0.1301	-0.1762	-0.2456	-0.2787	-0.3287	-0.1054	-2.833	-0.534	-0.1144	0.04562	-0.06742	-0.02791	-0.07484	-0.1209	-0.2623	-0.06132	-0.1951
	150	0.01145	-0.2795	0.04693	0.1308	0.08695	-0.01797	0.04047	-0.07622	-0.07838	0.06351	-0.06057	-0.1569	-0.126	-0.1313	-0.1522	-0.07839	-1.666	-0.3296	-0.04689	-0.03613	0.008714	0.1252	0.0879	-0.1007	-0.06902	0.08053	0.0404
	210	0.03326	-0.2919	0.04254	0.1367	0.1502	0.0151	0.1474	-0.05105	-0.03455	0.06311	-0.06928	-0.1599	-0.07093	-0.08888	-0.04048	-0.07455	-0.8734	-0.2186	-0.037	-0.05076	-0.03703	0.03516	0.1475	-0.05625	-0.02965	0.008197	0.1543
	270	0.02694	-0.206	0.03186	0.06761	0.1753	0.04639	0.167	-0.05572	-0.05091	0.0375	-0.07516	-0.1519	-0.089	-0.07809	-0.01588	-0.07113	-1.098	-0.2139	-0.06266	-0.1031	-0.09125	-0.1252	0.04997	-0.05343	-0.03587	-0.1169	0.05441
	330	-0.0013	-0.2321	0.02334	0.04519	0.1657	0.06405	0.1827	-0.071	-0.06204	-0.006152	-0.1008	-0.162	-0.1294	-0.1213	-0.03408	-0.06453	-1.049	-0.2153	-0.07484	-0.113	-0.1125	-0.1142	0.04428	-0.04618	-0.04453	-0.1146	0.03943
	390	-0.003987	-0.2189	0.01367	0.03024	0.1212	0.04921	0.1357	-0.04993	-0.03787	-0.0007964	-0.0808	-0.1329	-0.09572	-0.09597	-0.03366	-0.07237	-0.6556	-0.1851	-0.08011	-0.1084	-0.1098	0.005953	0.1239	-0.0444	-0.04099	0.02361	0.09738

## Sheet: 90% CI of Diff.
C-LTMRhm3Dq		90% CI of Diff.
Saline vs CNO injection		Body configuration				Isolated behaviours			Position in contact			Type of contact				Social configuration				Social approach					Social escape
RM 2way ANOVA (Sidac post hoc test)	Times (min.)	Rearing	Huddling	SAP	Jump	Move Alone	Stop alone	Rearing isolated	Move in contact	Stop in contact	Rearing in contact	Contact nose-nose	Contact nose-anogenital	Contact side-side	Contact side-side opposite	Group of two	Group of three	Train of two	Follow	Social approach	Approach rearing mouse	Make contact	Making a group of three	Making a group of four	Escape from social range	Break contact	Breaking a group of three	Breaking a group of four
Duration of events	30	-0.2293 to 0.09327	-0.8283 to 0.3775	0.08046 to 0.9959	-0.4454 to 0.2281	-0.2255 to 0.7631	0.1193 to 0.9468	-0.1901 to 0.7597	-0.5033 to -0.05463	-0.4921 to -0.1228	-0.6527 to 0.09715	-0.4820 to -0.1458	-0.6725 to -0.2549	-0.2737 to 0.08856	-0.5349 to -0.1278	-0.3900 to 0.1686	-0.7575 to -0.3366	-3.858 to 0.6016	-0.6919 to 0.06647	-0.3770 to -0.1295	-0.1523 to 0.1003	-0.4364 to -0.1553	-0.3729 to 0.3784	-0.6257 to 0.6024	-0.3346 to -0.05729	-0.4687 to -0.1473	-0.4147 to 0.3245	-0.6783 to 0.5791
	60	-0.2454 to 0.07719	-0.6556 to 0.5503	0.2586 to 1.174	-0.1187 to 0.5549	0.09539 to 1.084	-0.4574 to 0.3701	-0.3176 to 0.6322	-0.5039 to -0.05525	-0.3259 to 0.04337	-0.5017 to 0.2481	-0.4274 to -0.09122	-0.4132 to 0.004363	-0.1185 to 0.2438	-0.2636 to 0.1435	-0.1706 to 0.3881	-0.7230 to -0.3022	-3.868 to 0.5923	-0.5776 to 0.1808	-0.1933 to 0.05424	-0.01097 to 0.2417	-0.2636 to 0.01748	-0.4991 to 0.2522	-0.8816 to 0.3466	-0.2390 to 0.03830	-0.3732 to -0.05179	-0.4795 to 0.2597	-0.9624 to 0.2949
	90	-0.2722 to 0.05033	-0.6020 to 0.6039	0.08215 to 0.9976	-0.2114 to 0.4621	-0.1134 to 0.8752	-0.6733 to 0.1542	-0.4159 to 0.5339	-0.4530 to -0.004363	-0.2933 to 0.07598	-0.3000 to 0.4498	-0.2768 to 0.05936	-0.4012 to 0.01633	-0.1520 to 0.2103	-0.2466 to 0.1605	-0.2519 to 0.3068	-0.5902 to -0.1694	-3.823 to 0.6367	-0.7200 to 0.03836	-0.2305 to 0.01709	-0.04837 to 0.2043	-0.2144 to 0.06663	-0.4415 to 0.3097	-0.6010 to 0.6272	-0.2834 to -0.006064	-0.4494 to -0.1279	-0.4009 to 0.3383	-0.7882 to 0.4691
	150	-0.1815 to 0.1410	-0.9450 to 0.2609	-0.008250 to 0.9072	-0.2065 to 0.4670	-0.1793 to 0.8093	-0.5288 to 0.2987	-0.5299 to 0.4200	-0.3027 to 0.1459	-0.1664 to 0.2029	-0.3158 to 0.4340	-0.1958 to 0.1403	-0.4296 to -0.01203	-0.1196 to 0.2426	-0.1900 to 0.2171	-0.1039 to 0.4548	-0.3457 to 0.07514	-2.402 to 2.058	-0.4771 to 0.2813	-0.1721 to 0.07547	-0.1213 to 0.1313	-0.1416 to 0.1395	-0.1327 to 0.6186	-0.3487 to 0.8795	-0.1956 to 0.08173	-0.2471 to 0.07434	-0.1681 to 0.5711	-0.4370 to 0.8203
	210	-0.1619 to 0.1607	-0.9778 to 0.2281	-0.1371 to 0.7783	-0.2258 to 0.4477	-0.1531 to 0.8355	-0.4509 to 0.3766	-0.2676 to 0.6822	-0.2595 to 0.1892	-0.1528 to 0.2165	-0.1595 to 0.5904	-0.1543 to 0.1819	-0.3208 to 0.09671	-0.09979 to 0.2625	-0.2171 to 0.1900	-0.1884 to 0.3703	-0.2264 to 0.1944	-2.174 to 1.988	-0.4459 to 0.3125	-0.1327 to 0.1149	-0.1068 to 0.1458	-0.1466 to 0.1345	-0.3276 to 0.4237	-0.4202 to 0.8080	-0.1689 to 0.1084	-0.2057 to 0.1157	-0.3261 to 0.4131	-0.4199 to 0.8374
	270	-0.1986 to 0.1240	-0.7654 to 0.4405	-0.3162 to 0.5993	-0.3047 to 0.3689	-0.2036 to 0.7850	-0.3609 to 0.4666	-0.1929 to 0.7569	-0.2797 to 0.1689	-0.2437 to 0.1256	-0.2471 to 0.5027	-0.2086 to 0.1276	-0.3767 to 0.04079	-0.1495 to 0.2127	-0.2582 to 0.1489	-0.3616 to 0.1971	-0.2687 to 0.1521	-2.313 to 1.849	-0.5340 to 0.2244	-0.1693 to 0.07822	-0.1958 to 0.05686	-0.2046 to 0.07651	-0.5465 to 0.2048	-0.5500 to 0.6782	-0.1820 to 0.09532	-0.1845 to 0.1370	-0.5120 to 0.2272	-0.5571 to 0.7003
	330	-0.2080 to 0.1145	-0.7813 to 0.4245	-0.3656 to 0.5498	-0.3206 to 0.3529	-0.2889 to 0.6998	-0.3627 to 0.4648	-0.2056 to 0.7443	-0.2862 to 0.1625	-0.2405 to 0.1288	-0.2652 to 0.4846	-0.2153 to 0.1208	-0.3643 to 0.05320	-0.1548 to 0.2075	-0.2577 to 0.1494	-0.3660 to 0.1927	-0.2477 to 0.1731	-3.055 to 1.107	-0.5630 to 0.1954	-0.1643 to 0.08329	-0.1845 to 0.06814	-0.2081 to 0.07294	-0.6087 to 0.1426	-0.5362 to 0.6920	-0.1938 to 0.08352	-0.2047 to 0.1168	-0.5840 to 0.1552	-0.5486 to 0.7087
	390	-0.2161 to 0.1064	-0.7268 to 0.4791	-0.3860 to 0.5295	-0.3191 to 0.3544	-0.3453 to 0.6433	-0.3624 to 0.4651	-0.1621 to 0.7877	-0.2814 to 0.1672	-0.2332 to 0.1361	-0.2804 to 0.4694	-0.1817 to 0.1545	-0.3450 to 0.07248	-0.1656 to 0.1967	-0.2359 to 0.1712	-0.3943 to 0.1644	-0.2010 to 0.2198	-2.914 to 1.248	-0.5912 to 0.1672	-0.1743 to 0.07330	-0.2036 to 0.04908	-0.2071 to 0.07401	-0.4249 to 0.3263	-0.5343 to 0.6939	-0.2098 to 0.06758	-0.2078 to 0.1136	-0.3956 to 0.3436	-0.5794 to 0.6780
Number of events	30	-0.4550 to -0.04376	-0.6282 to 0.1359	-0.04614 to 0.6669	-0.4663 to 0.1761	-0.04776 to 0.9178	0.1106 to 0.8939	-0.5554 to 0.5585	-0.4318 to -0.1361	-0.4967 to -0.2222	-0.5459 to -0.03951	-0.4442 to -0.1740	-0.5775 to -0.1991	-0.4564 to -0.1344	-0.5644 to -0.2095	-1.193 to -0.4411	-0.3778 to -0.1377	-3.945 to 0.04197	-0.6432 to 0.003758	-0.4145 to -0.08137	-0.1933 to 0.1425	-0.4742 to -0.1175	-0.3729 to 0.3784	-0.6257 to 0.6024	-0.2922 to -0.06750	-0.5283 to -0.1598	-0.4147 to 0.3245	-0.6783 to 0.5791
	60	-0.1744 to 0.2369	-0.3646 to 0.3994	0.1719 to 0.8849	-0.1151 to 0.5273	0.7435 to 1.709	0.1877 to 0.9710	-0.5187 to 0.5952	-0.3955 to -0.09981	-0.4390 to -0.1646	-0.3316 to 0.1747	-0.3532 to -0.08298	-0.2364 to 0.1420	-0.3081 to 0.01395	-0.3956 to -0.04077	-0.9163 to -0.1649	-0.3497 to -0.1096	-3.796 to 0.1902	-0.4689 to 0.1780	-0.2134 to 0.1197	-0.03567 to 0.3001	-0.2891 to 0.06761	-0.4991 to 0.2522	-0.8816 to 0.3466	-0.1226 to 0.1021	-0.3467 to 0.02182	-0.4795 to 0.2597	-0.9624 to 0.2949
	90	-0.3016 to 0.1097	-0.3805 to 0.3835	0.08289 to 0.7959	-0.2145 to 0.4279	0.1279 to 1.093	-0.4543 to 0.3290	-0.5295 to 0.5844	-0.3787 to -0.08308	-0.3848 to -0.1104	-0.2355 to 0.2709	-0.3388 to -0.06849	-0.3163 to 0.06214	-0.3830 to -0.06094	-0.4401 to -0.08524	-0.7432 to 0.008189	-0.3272 to -0.08714	-3.823 to 0.1640	-0.6261 to 0.02082	-0.2765 to 0.05657	-0.09665 to 0.2391	-0.2328 to 0.1239	-0.4415 to 0.3097	-0.6010 to 0.6272	-0.1945 to 0.03023	-0.4439 to -0.07537	-0.4009 to 0.3383	-0.7882 to 0.4691
	150	-0.1925 to 0.2188	-0.7371 to 0.02689	0.001625 to 0.7146	-0.2066 to 0.4358	-0.2804 to 0.6851	-0.4626 to 0.3207	-0.5314 to 0.5825	-0.2135 to 0.08219	-0.1799 to 0.09453	-0.1574 to 0.3490	-0.2200 to 0.05023	-0.3106 to 0.06787	-0.2774 to 0.04466	-0.3091 to 0.04580	-0.5448 to 0.2066	-0.2820 to -0.04192	-2.569 to 1.417	-0.4430 to 0.2040	-0.2423 to 0.09076	-0.1946 to 0.1411	-0.2008 to 0.1559	-0.1327 to 0.6186	-0.3487 to 0.8795	-0.1754 to 0.04933	-0.1854 to 0.1831	-0.1681 to 0.5711	-0.4370 to 0.8203
	210	-0.1894 to 0.2219	-0.7275 to 0.03653	-0.1002 to 0.6128	-0.2123 to 0.4301	-0.3071 to 0.6585	-0.4351 to 0.3482	-0.2849 to 0.8291	-0.1836 to 0.1121	-0.1306 to 0.1438	-0.1486 to 0.3578	-0.1819 to 0.08835	-0.2972 to 0.08128	-0.1896 to 0.1325	-0.2385 to 0.1164	-0.4060 to 0.3454	-0.2177 to 0.02238	-2.027 to 1.710	-0.3795 to 0.2674	-0.1965 to 0.1366	-0.1690 to 0.1667	-0.2075 to 0.1492	-0.3276 to 0.4237	-0.4202 to 0.8080	-0.1373 to 0.08739	-0.1396 to 0.2289	-0.3261 to 0.4131	-0.4199 to 0.8374
	270	-0.2290 to 0.1823	-0.5612 to 0.2028	-0.1955 to 0.5175	-0.2906 to 0.3519	-0.2926 to 0.6730	-0.3793 to 0.4040	-0.3353 to 0.7786	-0.2126 to 0.08307	-0.1815 to 0.09298	-0.2357 to 0.2707	-0.2132 to 0.05702	-0.3153 to 0.06311	-0.2366 to 0.08547	-0.2452 to 0.1097	-0.4216 to 0.3299	-0.2181 to 0.02196	-2.273 to 1.463	-0.4716 to 0.1753	-0.2366 to 0.09651	-0.2601 to 0.07563	-0.2764 to 0.08034	-0.5465 to 0.2048	-0.5500 to 0.6782	-0.1601 to 0.06467	-0.1727 to 0.1958	-0.5120 to 0.2272	-0.5571 to 0.7003
	330	-0.2476 to 0.1637	-0.5340 to 0.2301	-0.2131 to 0.4999	-0.3043 to 0.3381	-0.3001 to 0.6655	-0.3592 to 0.4241	-0.3538 to 0.7601	-0.2194 to 0.07625	-0.1860 to 0.08841	-0.2759 to 0.2304	-0.1988 to 0.07143	-0.2970 to 0.08148	-0.2577 to 0.06437	-0.2674 to 0.08745	-0.4248 to 0.3266	-0.2312 to 0.008934	-2.812 to 0.9248	-0.4803 to 0.1667	-0.2171 to 0.1160	-0.2271 to 0.1087	-0.2650 to 0.09174	-0.6087 to 0.1426	-0.5362 to 0.6920	-0.1486 to 0.07613	-0.1768 to 0.1917	-0.5840 to 0.1552	-0.5486 to 0.7087
	390	-0.2514 to 0.1598	-0.4951 to 0.2689	-0.2406 to 0.4724	-0.3069 to 0.3355	-0.3452 to 0.6204	-0.3801 to 0.4032	-0.4443 to 0.6697	-0.2046 to 0.09101	-0.1661 to 0.1084	-0.2728 to 0.2336	-0.1872 to 0.08307	-0.2727 to 0.1058	-0.2247 to 0.09737	-0.2423 to 0.1125	-0.4265 to 0.3249	-0.2204 to 0.01974	-2.655 to 1.082	-0.4869 to 0.1601	-0.2166 to 0.1165	-0.2339 to 0.1019	-0.2551 to 0.1016	-0.4249 to 0.3263	-0.5343 to 0.6939	-0.1611 to 0.06361	-0.1762 to 0.1923	-0.3956 to 0.3436	-0.5794 to 0.6780
Control vs C-LTMRhm3Dq		90% CI of Diff.
Saline injection		Body configuration				Isolated behaviours			Position in contact			Type of contact				Social configuration				Social approach					Social escape
RM 2way ANOVA (Sidac post hoc test)	Times (min.)	Rearing	Huddling	SAP	Jump	Move Alone	Stop alone	Rearing isolated	Move in contact	Stop in contact	Rearing in contact	Contact nose-nose	Contact nose-anogenital	Contact side-side	Contact side-side opposite	Group of two	Group of three	Train of two	Follow	Social approach	Approach rearing mouse	Make contact	Making a group of three	Making a group of four	Escape from social range	Break contact	Breaking a group of three	Breaking a group of four
Duration of events	30	-0.1492 to 0.1733	-1.249 to -0.04336	-0.5729 to 0.3425	-0.3861 to 0.2874	-0.8391 to 0.1496	-0.5411 to 0.2864	-0.2602 to 0.6897	-0.1865 to 0.2621	-0.1419 to 0.2274	-0.3847 to 0.3651	-0.1131 to 0.2230	-0.1664 to 0.2512	-0.09472 to 0.2676	-0.1808 to 0.2263	-0.5049 to 0.05378	-0.0002525 to 0.4206	-3.354 to 0.8076	-0.5447 to 0.2137	-0.05809 to 0.1895	-0.1526 to 0.1001	-0.06991 to 0.2112	-0.4533 to 0.2980	-0.8217 to 0.4065	-0.1366 to 0.1407	-0.03097 to 0.2905	-0.4875 to 0.2518	-0.8850 to 0.3723
	60	-0.09452 to 0.2280	-1.188 to 0.01795	-0.6797 to 0.2357	-0.4191 to 0.2545	-0.9326 to 0.05604	-0.3151 to 0.5124	-0.1382 to 0.8117	-0.2182 to 0.2305	-0.1995 to 0.1698	-0.3988 to 0.3510	-0.1155 to 0.2206	-0.2430 to 0.1745	-0.1522 to 0.2101	-0.1926 to 0.2145	-0.6280 to -0.06927	-0.005731 to 0.4151	-3.304 to 0.8581	-0.6155 to 0.1429	-0.1095 to 0.1380	-0.1718 to 0.08085	-0.1413 to 0.1398	-0.3252 to 0.4261	-0.8420 to 0.3862	-0.1544 to 0.1229	-0.1284 to 0.1930	-0.3851 to 0.3541	-0.7529 to 0.5044
	90	-0.1167 to 0.2059	-0.9900 to 0.2159	-0.6235 to 0.2919	-0.3748 to 0.2987	-0.7339 to 0.2547	-0.3068 to 0.5207	-0.2296 to 0.7203	-0.2342 to 0.2145	-0.2133 to 0.1560	-0.5785 to 0.1713	-0.1288 to 0.2073	-0.2347 to 0.1828	-0.1722 to 0.1901	-0.2207 to 0.1864	-0.6179 to -0.05917	-0.04965 to 0.3712	-3.404 to 0.7581	-0.6759 to 0.08252	-0.1111 to 0.1364	-0.1743 to 0.07832	-0.1415 to 0.1396	-0.3376 to 0.4136	-0.7020 to 0.5262	-0.1694 to 0.1079	-0.1110 to 0.2104	-0.3996 to 0.3396	-0.6642 to 0.5931
	150	-0.1242 to 0.1984	-0.6090 to 0.5969	-0.5651 to 0.3503	-0.3220 to 0.3516	-0.7166 to 0.2720	-0.3321 to 0.4954	-0.3735 to 0.5763	-0.2433 to 0.2054	-0.2153 to 0.1540	-0.4065 to 0.3434	-0.1323 to 0.2039	-0.2170 to 0.2006	-0.1822 to 0.1801	-0.2204 to 0.1868	-0.5512 to 0.007481	-0.1189 to 0.3019	-3.549 to 0.6134	-0.6712 to 0.08721	-0.1090 to 0.1386	-0.1519 to 0.1008	-0.1319 to 0.1492	-0.4934 to 0.2579	-0.7916 to 0.4366	-0.1876 to 0.08969	-0.1789 to 0.1425	-0.4906 to 0.2487	-0.7799 to 0.4774
	210	-0.1572 to 0.1654	-0.5983 to 0.6076	-0.4922 to 0.4232	-0.3013 to 0.3722	-0.6998 to 0.2888	-0.3892 to 0.4384	-0.5107 to 0.4392	-0.2426 to 0.2061	-0.2487 to 0.1206	-0.4664 to 0.2834	-0.1742 to 0.1619	-0.2666 to 0.1509	-0.2334 to 0.1288	-0.2531 to 0.1540	-0.4633 to 0.09544	-0.2051 to 0.2158	-2.966 to 1.196	-0.5699 to 0.1885	-0.1376 to 0.1100	-0.1708 to 0.08190	-0.1542 to 0.1269	-0.3885 to 0.3627	-0.6604 to 0.5677	-0.1676 to 0.1097	-0.1650 to 0.1564	-0.4050 to 0.3343	-0.6832 to 0.5741
	270	-0.1237 to 0.1989	-0.6354 to 0.5705	-0.4011 to 0.5144	-0.2939 to 0.3796	-0.6452 to 0.3435	-0.4132 to 0.4143	-0.5725 to 0.3773	-0.2175 to 0.2312	-0.2114 to 0.1579	-0.4412 to 0.3086	-0.1482 to 0.1879	-0.2320 to 0.1855	-0.2116 to 0.1507	-0.2347 to 0.1724	-0.3467 to 0.2120	-0.2029 to 0.2180	-2.896 to 1.266	-0.4592 to 0.2991	-0.1122 to 0.1354	-0.1261 to 0.1265	-0.1327 to 0.1483	-0.3301 to 0.4212	-0.6282 to 0.5999	-0.1390 to 0.1383	-0.1402 to 0.1813	-0.3441 to 0.3952	-0.6459 to 0.6115
	330	-0.1297 to 0.1929	-0.6942 to 0.5117	-0.4201 to 0.4953	-0.3040 to 0.3696	-0.5707 to 0.4180	-0.4026 to 0.4249	-0.5308 to 0.4190	-0.2180 to 0.2307	-0.2274 to 0.1419	-0.4541 to 0.2957	-0.1765 to 0.1596	-0.2525 to 0.1650	-0.2378 to 0.1244	-0.2565 to 0.1507	-0.3569 to 0.2018	-0.2215 to 0.1993	-2.108 to 2.054	-0.4265 to 0.3319	-0.1328 to 0.1148	-0.1459 to 0.1067	-0.1518 to 0.1293	-0.2568 to 0.4945	-0.6477 to 0.5805	-0.1230 to 0.1543	-0.1271 to 0.1943	-0.2698 to 0.4694	-0.6693 to 0.5881
	390	-0.1190 to 0.2035	-0.7333 to 0.4726	-0.4375 to 0.4779	-0.3193 to 0.3543	-0.5256 to 0.4631	-0.4018 to 0.4258	-0.5585 to 0.3913	-0.2019 to 0.2468	-0.2235 to 0.1458	-0.4336 to 0.3162	-0.1759 to 0.1603	-0.2552 to 0.1623	-0.2333 to 0.1290	-0.2746 to 0.1325	-0.3188 to 0.2399	-0.2424 to 0.1785	-1.975 to 2.187	-0.3728 to 0.3856	-0.1311 to 0.1165	-0.1271 to 0.1256	-0.1518 to 0.1293	-0.3204 to 0.4309	-0.5700 to 0.6582	-0.09718 to 0.1802	-0.1194 to 0.2021	-0.3200 to 0.4192	-0.5806 to 0.6767
Number of events	30	-0.1204 to 0.2909	-0.7905 to -0.02651	-0.4776 to 0.2354	-0.3495 to 0.2929	-0.8502 to 0.1154	-0.8457 to -0.06235	-0.3758 to 0.7382	-0.07251 to 0.2231	-0.06383 to 0.2106	-0.1845 to 0.3219	-0.04250 to 0.2278	-0.1597 to 0.2187	-0.07832 to 0.2437	-0.1410 to 0.2139	-0.3040 to 0.4475	-0.0004169 to 0.2397	-2.861 to 0.8755	-0.4175 to 0.2295	-0.1051 to 0.2280	-0.1763 to 0.1595	-0.1140 to 0.2427	-0.4533 to 0.2980	-0.8217 to 0.4065	-0.1092 to 0.1155	-0.06599 to 0.3025	-0.4875 to 0.2518	-0.8850 to 0.3723
	60	-0.1972 to 0.2141	-0.7213 to 0.04275	-0.5679 to 0.1451	-0.3925 to 0.2499	-1.203 to -0.2374	-0.6454 to 0.1379	-0.2620 to 0.8519	-0.1240 to 0.1717	-0.1227 to 0.1518	-0.2860 to 0.2204	-0.05380 to 0.2165	-0.2365 to 0.1419	-0.1538 to 0.1683	-0.1798 to 0.1751	-0.3484 to 0.4030	0.0009981 to 0.2411	-2.815 to 0.9217	-0.5072 to 0.1398	-0.1669 to 0.1662	-0.2057 to 0.1301	-0.1888 to 0.1679	-0.3252 to 0.4261	-0.8420 to 0.3862	-0.1425 to 0.08219	-0.2057 to 0.1628	-0.3851 to 0.3541	-0.7529 to 0.5044
	90	-0.1751 to 0.2362	-0.5556 to 0.2084	-0.6127 to 0.1003	-0.3512 to 0.2912	-0.6841 to 0.2815	-0.3425 to 0.4408	-0.3378 to 0.7761	-0.1397 to 0.1560	-0.1367 to 0.1377	-0.3830 to 0.1233	-0.06165 to 0.2086	-0.2384 to 0.1401	-0.1847 to 0.1374	-0.1934 to 0.1614	-0.3369 to 0.4145	-0.01827 to 0.2218	-2.872 to 0.8646	-0.5549 to 0.09210	-0.1710 to 0.1621	-0.1935 to 0.1423	-0.1914 to 0.1654	-0.3376 to 0.4136	-0.7020 to 0.5262	-0.1511 to 0.07360	-0.1869 to 0.1816	-0.3996 to 0.3396	-0.6642 to 0.5931
	150	-0.2073 to 0.2039	-0.3064 to 0.4577	-0.6677 to 0.04531	-0.3050 to 0.3374	-0.5982 to 0.3674	-0.3387 to 0.4446	-0.5420 to 0.5719	-0.1584 to 0.1373	-0.1729 to 0.1015	-0.2855 to 0.2209	-0.1108 to 0.1595	-0.2247 to 0.1537	-0.1707 to 0.1514	-0.1771 to 0.1777	-0.3588 to 0.3926	-0.03647 to 0.2036	-2.959 to 0.7779	-0.5336 to 0.1133	-0.1377 to 0.1954	-0.1773 to 0.1585	-0.1472 to 0.2096	-0.4934 to 0.2579	-0.7916 to 0.4366	-0.1500 to 0.07472	-0.2522 to 0.1163	-0.4906 to 0.2487	-0.7799 to 0.4774
	210	-0.1886 to 0.2227	-0.3284 to 0.4356	-0.5702 to 0.1428	-0.2934 to 0.3490	-0.5083 to 0.4573	-0.3331 to 0.4502	-0.6817 to 0.4322	-0.1632 to 0.1325	-0.1784 to 0.09604	-0.2947 to 0.2117	-0.1576 to 0.1126	-0.2412 to 0.1372	-0.2034 to 0.1186	-0.2053 to 0.1496	-0.3859 to 0.3655	-0.09693 to 0.1432	-2.583 to 1.153	-0.4860 to 0.1609	-0.1736 to 0.1595	-0.2175 to 0.1183	-0.1862 to 0.1705	-0.3885 to 0.3627	-0.6604 to 0.5677	-0.1436 to 0.08110	-0.2585 to 0.1099	-0.4050 to 0.3343	-0.6832 to 0.5741
	270	-0.1553 to 0.2559	-0.4088 to 0.3552	-0.4857 to 0.2273	-0.2842 to 0.3582	-0.4977 to 0.4679	-0.3576 to 0.4257	-0.6116 to 0.5024	-0.1388 to 0.1569	-0.1439 to 0.1306	-0.2332 to 0.2731	-0.1322 to 0.1381	-0.2150 to 0.1634	-0.1745 to 0.1476	-0.1878 to 0.1671	-0.3457 to 0.4057	-0.09309 to 0.1470	-2.562 to 1.175	-0.3893 to 0.2577	-0.1592 to 0.1739	-0.1788 to 0.1570	-0.1716 to 0.1851	-0.3301 to 0.4212	-0.6282 to 0.5999	-0.1181 to 0.1066	-0.2317 to 0.1368	-0.3441 to 0.3952	-0.6459 to 0.6115
	330	-0.1650 to 0.2463	-0.4622 to 0.3018	-0.4766 to 0.2364	-0.2929 to 0.3495	-0.4998 to 0.4657	-0.3601 to 0.4232	-0.5774 to 0.5365	-0.1472 to 0.1484	-0.1504 to 0.1240	-0.2366 to 0.2698	-0.1722 to 0.09807	-0.2434 to 0.1350	-0.1938 to 0.1283	-0.2087 to 0.1461	-0.3607 to 0.3907	-0.07346 to 0.1666	-1.974 to 1.763	-0.3820 to 0.2650	-0.1908 to 0.1423	-0.2217 to 0.1141	-0.2043 to 0.1524	-0.2568 to 0.4945	-0.6477 to 0.5805	-0.1223 to 0.1024	-0.2362 to 0.1323	-0.2698 to 0.4694	-0.6693 to 0.5881
	390	-0.1638 to 0.2475	-0.4879 to 0.2762	-0.4587 to 0.2543	-0.3053 to 0.3372	-0.4992 to 0.4663	-0.3540 to 0.4293	-0.5340 to 0.5800	-0.1409 to 0.1547	-0.1462 to 0.1282	-0.2344 to 0.2720	-0.1639 to 0.1064	-0.2387 to 0.1398	-0.1931 to 0.1290	-0.2085 to 0.1464	-0.3585 to 0.3929	-0.09211 to 0.1480	-1.737 to 1.999	-0.3451 to 0.3018	-0.1966 to 0.1365	-0.2103 to 0.1255	-0.2114 to 0.1453	-0.3204 to 0.4309	-0.5700 to 0.6582	-0.1080 to 0.1167	-0.2333 to 0.1352	-0.3200 to 0.4192	-0.5806 to 0.6767
Control vs C-LTMRhm3Dq		90% CI of Diff.
CNO injection		Body configuration				Isolated behaviours			Position in contact			Type of contact				Social configuration				Social approach					Social escape
RM 2way ANOVA (Sidac post hoc test)	Times (min.)	Rearing	Huddling	SAP	Jump	Move Alone	Stop alone	Rearing isolated	Move in contact	Stop in contact	Rearing in contact	Contact nose-nose	Contact nose-anogenital	Contact side-side	Contact side-side opposite	Group of two	Group of three	Train of two	Follow	Social approach	Approach rearing mouse	Make contact	Making a group of three	Making a group of four	Escape from social range	Break contact	Breaking a group of three	Breaking a group of four
Duration of events	30	-0.2172 to 0.1053	-1.475 to -0.2688	-0.03477 to 0.8807	-0.4947 to 0.1788	-0.5703 to 0.4183	-0.008007 to 0.8195	0.02461 to 0.9744	-0.4655 to -0.01683	-0.4494 to -0.08011	-0.6625 to 0.08730	-0.4270 to -0.09088	-0.6301 to -0.2125	-0.1873 to 0.1750	-0.5121 to -0.1050	-0.6156 to -0.05693	-0.5473 to -0.1265	-5.271 to -0.5323	-0.8574 to -0.09900	-0.3113 to -0.06377	-0.1786 to 0.07410	-0.3658 to -0.08471	-0.4505 to 0.3008	-0.8334 to 0.3948	-0.3325 to -0.05521	-0.3390 to -0.01757	-0.5326 to 0.2066	-0.9346 to 0.3227
	60	-0.1786 to 0.1439	-1.241 to -0.03471	0.03653 to 0.9520	-0.2009 to 0.4726	-0.3429 to 0.6457	-0.3588 to 0.4688	0.01913 to 0.9690	-0.4977 to -0.04910	-0.3408 to 0.02848	-0.5256 to 0.2242	-0.3748 to -0.03869	-0.4474 to -0.02987	-0.08956 to 0.2727	-0.2527 to 0.1544	-0.5193 to 0.03944	-0.5183 to -0.09750	-5.230 to -0.4910	-0.8139 to -0.05549	-0.1791 to 0.06849	-0.05645 to 0.1962	-0.2643 to 0.01677	-0.4487 to 0.3026	-1.109 to 0.1187	-0.2548 to 0.02256	-0.3409 to -0.01948	-0.4950 to 0.2442	-1.087 to 0.1707
	90	-0.2276 to 0.09494	-0.9890 to 0.2169	-0.08364 to 0.8318	-0.2495 to 0.4240	-0.3530 to 0.6356	-0.5664 to 0.2612	-0.1705 to 0.7793	-0.4628 to -0.01421	-0.3220 to 0.04729	-0.5036 to 0.2462	-0.2375 to 0.09862	-0.4271 to -0.009595	-0.1430 to 0.2192	-0.2638 to 0.1433	-0.5904 to -0.03172	-0.4294 to -0.008617	-5.286 to -0.5466	-1.017 to -0.2583	-0.2178 to 0.02973	-0.09638 to 0.1563	-0.2154 to 0.06565	-0.4035 to 0.3477	-0.6889 to 0.5393	-0.3141 to -0.03681	-0.3997 to -0.07824	-0.4309 to 0.3083	-0.8238 to 0.4335
	150	-0.1445 to 0.1781	-0.9511 to 0.2548	-0.1157 to 0.7998	-0.1917 to 0.4818	-0.4016 to 0.5870	-0.4471 to 0.3804	-0.4285 to 0.5214	-0.3217 to 0.1270	-0.1971 to 0.1722	-0.3474 to 0.4024	-0.1600 to 0.1761	-0.4377 to -0.02022	-0.1207 to 0.2416	-0.2068 to 0.2003	-0.3758 to 0.1829	-0.2542 to 0.1666	-4.009 to 0.7302	-0.7690 to -0.01067	-0.1573 to 0.09028	-0.1469 to 0.1058	-0.1329 to 0.1482	-0.2505 to 0.5008	-0.5262 to 0.7020	-0.2446 to 0.03275	-0.2653 to 0.05610	-0.2891 to 0.4501	-0.5883 to 0.6691
	210	-0.1578 to 0.1648	-0.9732 to 0.2327	-0.1716 to 0.7438	-0.1904 to 0.4831	-0.3586 to 0.6300	-0.4263 to 0.4012	-0.3034 to 0.6465	-0.2777 to 0.1709	-0.2169 to 0.1524	-0.2510 to 0.4988	-0.1604 to 0.1757	-0.3787 to 0.03884	-0.1521 to 0.2102	-0.2667 to 0.1404	-0.3723 to 0.1864	-0.2210 to 0.1998	-3.060 to 1.102	-0.6366 to 0.1218	-0.1465 to 0.1011	-0.1513 to 0.1014	-0.1602 to 0.1209	-0.3405 to 0.4108	-0.4665 to 0.7616	-0.1979 to 0.07948	-0.2100 to 0.1114	-0.3614 to 0.3778	-0.4744 to 0.7829
	270	-0.1610 to 0.1616	-0.7979 to 0.4080	-0.2595 to 0.6559	-0.2618 to 0.4117	-0.3545 to 0.6342	-0.3603 to 0.4672	-0.2905 to 0.6593	-0.2729 to 0.1758	-0.2705 to 0.09879	-0.3134 to 0.4364	-0.1887 to 0.1474	-0.4000 to 0.01753	-0.1800 to 0.1822	-0.2893 to 0.1178	-0.4290 to 0.1297	-0.2612 to 0.1596	-3.129 to 1.033	-0.6140 to 0.1443	-0.1577 to 0.08982	-0.1956 to 0.05707	-0.1968 to 0.08432	-0.5009 to 0.2504	-0.5641 to 0.6641	-0.1824 to 0.09495	-0.1639 to 0.1575	-0.4865 to 0.2527	-0.5743 to 0.6831
	330	-0.1764 to 0.1461	-0.8726 to 0.3333	-0.3280 to 0.5874	-0.2878 to 0.3857	-0.3652 to 0.6234	-0.3516 to 0.4759	-0.2615 to 0.6883	-0.2798 to 0.1688	-0.2833 to 0.08599	-0.3444 to 0.4054	-0.2238 to 0.1124	-0.4081 to 0.009426	-0.2115 to 0.1508	-0.3106 to 0.09651	-0.4435 to 0.1152	-0.2588 to 0.1620	-3.082 to 1.080	-0.6103 to 0.1481	-0.1733 to 0.07429	-0.2041 to 0.04855	-0.2194 to 0.06169	-0.4898 to 0.2615	-0.5698 to 0.6584	-0.1782 to 0.09917	-0.1711 to 0.1503	-0.4842 to 0.2550	-0.5892 to 0.6681
	390	-0.1739 to 0.1487	-0.8572 to 0.3487	-0.3657 to 0.5497	-0.3016 to 0.3719	-0.3766 to 0.6121	-0.3504 to 0.4771	-0.2457 to 0.7041	-0.2589 to 0.1897	-0.2720 to 0.09728	-0.3390 to 0.4108	-0.1894 to 0.1467	-0.3915 to 0.02600	-0.2177 to 0.1446	-0.3070 to 0.1001	-0.4338 to 0.1249	-0.2330 to 0.1878	-2.808 to 1.354	-0.5848 to 0.1736	-0.1815 to 0.06602	-0.2043 to 0.04835	-0.2183 to 0.06274	-0.3697 to 0.3816	-0.4902 to 0.7380	-0.1683 to 0.1091	-0.1665 to 0.1549	-0.3460 to 0.3932	-0.5313 to 0.7260
Number of events	30	-0.3698 to 0.04148	-1.037 to -0.2727	-0.1673 to 0.5458	-0.4946 to 0.1478	-0.4152 to 0.5504	-0.3434 to 0.4399	-0.3742 to 0.7397	-0.3565 to -0.06081	-0.4233 to -0.1488	-0.4772 to 0.02919	-0.3516 to -0.08133	-0.5480 to -0.1696	-0.3737 to -0.05164	-0.5279 to -0.1731	-1.121 to -0.3693	-0.2582 to -0.01809	-5.055 to -0.8333	-0.7372 to -0.09027	-0.3530 to -0.01990	-0.2018 to 0.1340	-0.4099 to -0.05318	-0.4505 to 0.3008	-0.8334 to 0.3948	-0.2891 to -0.06433	-0.4101 to -0.04158	-0.5326 to 0.2066	-0.9346 to 0.3227
	60	-0.1659 to 0.2454	-0.7038 to 0.06018	-0.03957 to 0.6734	-0.1864 to 0.4560	0.02336 to 0.9889	-0.06609 to 0.7172	-0.2238 to 0.8902	-0.3716 to -0.07595	-0.4244 to -0.1500	-0.3645 to 0.1419	-0.2719 to -0.001642	-0.2837 to 0.09471	-0.3009 to 0.02119	-0.3980 to -0.04313	-0.8890 to -0.1376	-0.2286 to 0.01148	-4.861 to -0.6389	-0.6526 to -0.005639	-0.2138 to 0.1193	-0.07346 to 0.2623	-0.2995 to 0.05719	-0.4487 to 0.3026	-1.109 to 0.1187	-0.1528 to 0.07195	-0.3681 to 0.0003515	-0.4950 to 0.2442	-1.087 to 0.1707
	90	-0.2818 to 0.1294	-0.5541 to 0.2099	-0.1733 to 0.5397	-0.2445 to 0.3979	-0.07336 to 0.8922	-0.4051 to 0.3782	-0.3104 to 0.8036	-0.3706 to -0.07490	-0.3843 to -0.1099	-0.3653 to 0.1410	-0.2653 to 0.004990	-0.3655 to 0.01298	-0.4067 to -0.08460	-0.4561 to -0.1012	-0.7044 to 0.04701	-0.2255 to 0.01464	-4.944 to -0.7222	-0.8575 to -0.2106	-0.2810 to 0.05212	-0.1223 to 0.2135	-0.2458 to 0.1109	-0.4035 to 0.3477	-0.6889 to 0.5393	-0.2333 to -0.008544	-0.4465 to -0.07802	-0.4309 to 0.3083	-0.8238 to 0.4335
	150	-0.1942 to 0.2171	-0.6615 to 0.1025	-0.3096 to 0.4034	-0.1904 to 0.4520	-0.3958 to 0.5697	-0.4096 to 0.3737	-0.5165 to 0.5974	-0.2240 to 0.07161	-0.2156 to 0.05884	-0.1897 to 0.3167	-0.1957 to 0.07456	-0.3461 to 0.03237	-0.2870 to 0.03502	-0.3087 to 0.04612	-0.5279 to 0.2235	-0.1984 to 0.04166	-3.777 to 0.4445	-0.6531 to -0.006145	-0.2134 to 0.1197	-0.2040 to 0.1318	-0.1696 to 0.1871	-0.2505 to 0.5008	-0.5262 to 0.7020	-0.2131 to 0.01168	-0.2533 to 0.1152	-0.2891 to 0.4501	-0.5883 to 0.6691
	210	-0.1724 to 0.2389	-0.6739 to 0.09012	-0.3140 to 0.3990	-0.1845 to 0.4579	-0.3326 to 0.6330	-0.3766 to 0.4067	-0.4096 to 0.7043	-0.1989 to 0.09678	-0.1718 to 0.1027	-0.1901 to 0.3163	-0.2044 to 0.06586	-0.3492 to 0.02928	-0.2320 to 0.09010	-0.2663 to 0.08855	-0.4162 to 0.3352	-0.1946 to 0.04550	-2.742 to 0.9950	-0.5421 to 0.1049	-0.2035 to 0.1296	-0.2186 to 0.1171	-0.2154 to 0.1413	-0.3405 to 0.4108	-0.4665 to 0.7616	-0.1686 to 0.05612	-0.2139 to 0.1546	-0.3614 to 0.3778	-0.4744 to 0.7829
	270	-0.1787 to 0.2326	-0.5880 to 0.1760	-0.3246 to 0.3884	-0.2536 to 0.3888	-0.3075 to 0.6581	-0.3453 to 0.4380	-0.3899 to 0.7240	-0.2036 to 0.09211	-0.1881 to 0.08631	-0.2157 to 0.2907	-0.2103 to 0.05997	-0.3411 to 0.03730	-0.2500 to 0.07203	-0.2555 to 0.09933	-0.3916 to 0.3598	-0.1912 to 0.04892	-2.966 to 0.7703	-0.5374 to 0.1096	-0.2292 to 0.1039	-0.2710 to 0.06476	-0.2696 to 0.08711	-0.5009 to 0.2504	-0.5641 to 0.6641	-0.1658 to 0.05893	-0.2201 to 0.1484	-0.4865 to 0.2527	-0.5743 to 0.6831
	330	-0.2069 to 0.2043	-0.6141 to 0.1499	-0.3332 to 0.3798	-0.2760 to 0.3664	-0.3171 to 0.6484	-0.3276 to 0.4557	-0.3743 to 0.7397	-0.2188 to 0.07683	-0.1993 to 0.07518	-0.2593 to 0.2470	-0.2359 to 0.03437	-0.3512 to 0.02726	-0.2904 to 0.03163	-0.2987 to 0.05612	-0.4098 to 0.3416	-0.1846 to 0.05552	-2.917 to 0.8196	-0.5388 to 0.1082	-0.2414 to 0.09171	-0.2809 to 0.05487	-0.2909 to 0.06581	-0.4898 to 0.2615	-0.5698 to 0.6584	-0.1585 to 0.06619	-0.2288 to 0.1397	-0.4842 to 0.2550	-0.5892 to 0.6681
	390	-0.2096 to 0.2016	-0.6010 to 0.1631	-0.3428 to 0.3702	-0.2910 to 0.3514	-0.3616 to 0.6039	-0.3424 to 0.4409	-0.4213 to 0.6927	-0.1978 to 0.09790	-0.1751 to 0.09935	-0.2540 to 0.2524	-0.2159 to 0.05434	-0.3221 to 0.05632	-0.2568 to 0.06532	-0.2734 to 0.08145	-0.4094 to 0.3420	-0.1924 to 0.04768	-2.524 to 1.213	-0.5085 to 0.1384	-0.2467 to 0.08644	-0.2763 to 0.05952	-0.2881 to 0.06860	-0.3697 to 0.3816	-0.4902 to 0.7380	-0.1568 to 0.06797	-0.2252 to 0.1433	-0.3460 to 0.3932	-0.5313 to 0.7260

[truncated: 1 more sheets: Adjusted p value]
